# Supplementary material for: The PpPep2-Triggered PTI-like Response in Peach Trees Is Mediated by miRNAs
Source: Int J Mol Sci. 2024 Dec 5;25(23):13099. doi: 10.3390/ijms252313099 (PMC11642718; doi:10.3390/ijms252313099)
Supplement: Supplementary file 1 [file ijms-25-13099-s001.zip]

Archive with 5 entries (5 files):
- Foix et al_Supplementary material table of contents_revision.pdf
- Table S1_revision.xlsx
- Table S2_revision.xlsx
- Table S3_revision.xlsx
- Table S4_revision.xlsx
