# Supplementary material for: The PpPep2-Triggered PTI-like Response in Peach Trees Is Mediated by miRNAs
Source: Int J Mol Sci. 2024 Dec 5;25(23):13099. doi: 10.3390/ijms252313099 (PMC11642718; doi:10.3390/ijms252313099)
Supplement: Supplementary file 1 [file ijms-25-13099-s001.zip › Table S1_revision.xlsx]

## Sheet: Table S1
Table S1. Statistics summary of miRNA-Seq
Sample name	Multiplex Index P7	Library size (bp)	Library molarity (nM)	number of reads
t0_1	CAGATC	148	59.70	13821133
t0_2	AGTCAA	148	101.03	16412130
t0_3	AGTTCC	149	58.43	16961272
P2_t1_1	CACCGG	148	51.81	11364450
P2_t1_2	CAGGCG	147	55.26	13212674
P2_t1_3	CCAACA	146	66.62	12218813
P2_t24_1	GACGAC	147	52.85	12436916
P2_t24_2	TACAGC	147	83.17	11328875
P2_t24_3	TCATTC	146	70.26	9511384
Quality control and mapping statistics of miRNA analysis. Obtaining 117, 267, 647 raw reads that corresponded to an average of 12, 11 and 16 million reads 1 and 24 h after PpPep2 application and control, respectively.
