# Supplementary material for: The PpPep2-Triggered PTI-like Response in Peach Trees Is Mediated by miRNAs
Source: Int J Mol Sci. 2024 Dec 5;25(23):13099. doi: 10.3390/ijms252313099 (PMC11642718; doi:10.3390/ijms252313099)
Supplement: Supplementary file 1 [file ijms-25-13099-s001.zip › Table S2_revision.xlsx]

## Sheet: Tables S2 information
Table S2. Normalized counts and statistics of miRNA-Seq.
Normalized counts and statistics of miRNA analysis of P. persica leaf samples treated with Ppep2 for 1 and 24 hours. Values corresponding to all samples and replicates are depicted.

## Sheet: counts
ID	pep2_t1,09320AAB	pep2_t1,09321AAB	pep2_t1,09322AAB	pep2_t24,09323AAB	pep2_t24,09324AAB	pep2_t24,09325AAB	control_t0,09311AAB	control_t0,09312AAB	control_t0,09313AAB
ENSRNA049995981	177.82	328.54	398.06	346.04	313.75	442.87	115.05	119.46	111.31
ENSRNA049995989	3167.47	5645.64	6205.15	6968.27	5354.69	7762.83	2517.39	2423.43	2577.24
ENSRNA049996028	28.42	20.62	31.12	4.92	7.84	17.61	58.46	42.67	41.99
ENSRNA049996042	1401.45	1943.74	2124.62	2605.93	2130.89	2791.85	1125.61	1476.24	1318.65
ENSRNA049996069	0	11	9.83	3.28	0	0	19.9	8.53	21.97
ENSRNA049996100	132.35	681.82	858.37	234.52	227.47	293.15	884.32	1538.82	1155.58
ENSRNA049996107	1507.01	3058.57	6473.8	1664.58	888.96	2822.05	3955.81	8035.42	6961.82
ENSRNA049996115	17.86	30.24	16.38	14.76	0	0	19.9	76.8	22.46
ENSRNA049996130	51.15	56.36	76.99	70.52	18.3	57.88	120.65	88.18	115.7
ENSRNA049996137	27.61	19.24	9.83	0	0	17.61	43.53	59.73	46.38
ENSRNA049996172	70.64	265.31	362.02	21.32	0	88.07	164.18	563.19	400.82
ENSRNA049996180	11.37	12.37	37.68	4.92	0	6.29	37.31	62.58	58.58
ENSRNA049996187	356.45	549.85	596.27	678.95	457.55	723.44	386.81	338.48	247.03
ENSRNA049996194	491.24	681.82	651.97	870.83	708.55	895.81	651.74	489.24	460.38
ENSRNA049996209	3098.46	5308.85	5225.56	7596.38	5914.21	6158.68	3214.53	3527.05	2904.34
ENSRNA049996319	2133.03	1644.07	1631.55	1405.46	1330.83	1380.2	1741.28	1828.95	1664.78
ENSRNA049996345	202.18	108.6	36.04	45.92	54.91	27.68	143.03	88.18	108.87
ENSRNA049996546	4651.75	1939.61	1569.31	1351.34	2368.82	2025.63	4868.74	3959.4	4389.95
ENSRNA049996563	478.25	184.2	203.13	157.44	230.08	177.4	793.53	494.93	789.43
ENSRNA049996592	89.32	101.72	106.48	132.84	99.35	100.65	76.49	76.8	69.33
ENSRNA049996633	16.24	9.62	21.3	11.48	20.92	15.1	4.98	0	5.86
ENSRNA049996833	839.57	542.98	560.23	372.28	528.15	553.59	1010.56	594.48	759.16
ENSRNA049996894	1999.06	547.11	725.68	623.19	928.18	851.77	2834.55	2830.18	2057.3
ENSRNA049996910	2588.54	3048.95	3664.44	4819.9	4031.7	5230.16	3038.53	2992.31	2671.95
ENSRNA049996926	0	114.09	163.81	328	23.53	158.53	2.49	0	1.95
ENSRNA049997189	115.3	224.07	194.93	234.52	188.25	173.63	603.23	446.57	348.09
ENSRNA049997194	26.79	46.74	37.68	49.2	49.68	31.45	216.42	147.91	136.7
ENSRNA049997214	401.11	699.69	384.96	372.28	261.46	218.92	239.43	187.73	171.85
ENSRNA050003167	348.33	114.09	72.08	60.68	96.74	70.46	448.38	435.19	289.02
ENSRNA050003783	414.91	263.93	217.87	126.28	175.18	156.01	490.67	355.55	403.26
ENSRNA050003799	90.13	129.22	99.92	159.08	107.2	117.01	77.11	91.02	79.09
ENSRNA050003821	9331.1	13745	12932.9	12381.8	13457.3	18555.3	8701.42	8464.93	7443.2
ENSRNA049995925	38.16	34.37	22.93	36.08	36.6	46.55	34.83	34.13	52.73
ENSRNA049995957	25.98	28.87	24.57	26.24	39.22	31.45	22.39	22.76	30.27
ENSRNA049995965	3592.13	4646.27	4422.89	4960.93	3958.49	5059.05	4461.41	3199.95	3707.93
ENSRNA049995970	7494.44	6870.44	5859.51	6919.07	5132.45	6414.09	6591.99	4423.04	6015.19
ENSRNA049995996	0	0	0	0	0	0	0	0	0
ENSRNA049996005	51.97	42.61	80.27	63.96	81.05	57.88	62.19	65.42	46.87
ENSRNA049996011	2.44	0	3.28	0	0	0	0	0	0.98
ENSRNA049996020	96.62	76.98	165.45	82	120.27	81.78	183.46	190.57	186.49
ENSRNA049996034	2.44	0	3.28	0	0	0	0	0	0.98
ENSRNA049996049	0.81	0	0	1.64	0	0	0	2.84	0.49
ENSRNA049996055	10.56	13.75	3.28	9.84	2.61	12.58	17.41	5.69	25.39
ENSRNA049996063	0.81	0	0	0	5.23	1.26	0.62	0	0.49
ENSRNA049996078	2.44	0	8.19	0	0	8.81	0	0	1.95
ENSRNA049996084	120.17	173.2	65.52	159.08	52.29	118.27	212.68	426.66	174.78
ENSRNA049996092	40.6	61.86	140.88	98.4	0	57.88	115.05	65.42	249.96
ENSRNA049996122	17.05	41.24	16.38	18.04	28.76	20.13	18.66	22.76	37.1
ENSRNA049996145	56.84	221.32	276.84	83.64	88.9	79.26	134.33	312.88	250.94
ENSRNA049996152	0	0	0	0	0	0	0	0	0
ENSRNA049996165	0	0	9.83	0	0	0	0	0	0
ENSRNA049996202	5051.23	8805.93	8500.13	11125.6	9694.91	10223.8	8771.7	6411.27	5567.02
ENSRNA049996219	8509.39	8577.74	7766.26	6274.56	8330.09	9757.01	9477.54	5364.53	8377.62
ENSRNA049996227	26.79	15.12	13.1	41	10.46	11.32	5.6	11.38	10.74
ENSRNA049996234	4.06	0	31.12	16.4	0	12.58	30.47	0	34.66
ENSRNA049996241	2.44	0	0	0	0	0	0	0	0
ENSRNA049996249	34.91	26.12	27.85	32.8	44.45	31.45	34.2	36.98	32.22
ENSRNA049996257	4373.24	6999.65	6844.01	5782.56	6086.77	6343.63	3699.6	4243.84	3543.4
ENSRNA049996261	0	0	0	4.92	2.61	3.77	1.87	5.69	0.98
ENSRNA049996271	3.25	4.12	0	3.28	0	2.52	1.24	0	3.42
ENSRNA049996279	0.81	1.37	3.28	0	0	5.03	1.24	0	1.46
ENSRNA049996288	682.05	801.41	692.92	703.55	886.35	1040.5	733.83	449.41	540.44
ENSRNA049996297	56.03	49.49	39.31	27.88	49.68	39	46.64	42.67	52.24
ENSRNA049996304	272.01	537.48	514.37	613.35	645.8	620.27	331.47	548.97	445.24
ENSRNA049996310	1.62	0	3.28	0	0	0	0.62	0	2.44
ENSRNA049996327	11.37	9.62	9.83	9.84	7.84	8.81	4.98	14.22	6.83
ENSRNA049996337	449.02	136.09	0	124.64	203.94	313.28	722.63	435.19	491.62
ENSRNA049996353	124.23	145.71	157.26	173.84	180.41	132.11	151.74	150.75	130.84
ENSRNA049996362	8.93	9.62	9.83	4.92	7.84	2.52	4.98	8.53	10.74
ENSRNA049996366	176.2	98.97	113.03	55.76	75.82	98.14	140.55	88.18	151.34
ENSRNA049996375	1.62	1.37	1.64	1.64	0	1.26	4.98	0	2.44
ENSRNA049996384	0	1.37	1.64	3.28	2.61	2.52	1.24	0	0.98
ENSRNA049996390	328.85	316.17	289.94	300.12	305.91	348.51	274.87	298.66	307.08
ENSRNA049996398	2.44	4.12	4.91	9.84	5.23	8.81	1.87	14.22	5.37
ENSRNA049996404	1.62	1.37	3.28	0	2.61	0	1.87	2.84	0.49
ENSRNA049996411	6.5	16.5	6.55	14.76	10.46	12.58	6.22	0	5.86
ENSRNA049996417	59.27	52.24	34.4	41	70.59	39	62.19	82.49	60.54
ENSRNA049996429	0	0	0	0	0	0	0	0	0
ENSRNA049996437	0	0	0	0	0	0	0	0	0
ENSRNA049996450	2.44	9.62	8.19	3.28	10.46	5.03	2.49	0	4.88
ENSRNA049996458	0	0	0	0	0	0	0	0	0
ENSRNA049996466	0	0	0	0	0	0	0	0	0
ENSRNA049996473	0	1.37	1.64	3.28	2.61	2.52	1.24	0	0.98
ENSRNA049996479	0	0	0	0	0	0	0	0	0
ENSRNA049996487	22.74	38.49	19.66	34.44	41.83	44.04	19.9	39.82	25.39
ENSRNA049996496	2.44	0	1.64	0	2.61	2.52	0.62	2.84	0.98
ENSRNA049996502	0	1.37	1.64	3.28	2.61	2.52	1.24	0	0.98
ENSRNA049996508	4.87	1.37	11.47	3.28	5.23	6.29	1.87	5.69	3.91
ENSRNA049996514	0	0	1.64	0	0	0	1.24	0	0.98
ENSRNA049996520	24397.1	20171.4	18128.9	24540.6	20474.9	19735.5	27111.7	20525.2	26241.1
ENSRNA049996526	1.62	1.37	6.55	6.56	2.61	2.52	4.35	2.84	4.39
ENSRNA049996536	62.52	26.12	31.12	41	23.53	2.52	49.13	65.42	57.12
ENSRNA049996542	62.52	26.12	31.12	41	23.53	47.81	49.13	65.42	57.12
ENSRNA049996556	1.62	5.5	4.91	1.64	7.84	0	4.35	0	2.93
ENSRNA049996570	42.22	56.36	54.06	55.76	54.91	64.17	47.89	34.13	46.38
ENSRNA049996578	16.24	15.12	9.83	18.04	2.61	7.55	11.82	5.69	14.65
ENSRNA049996584	120.17	125.09	117.94	103.32	112.43	111.98	122.51	110.93	114.73
ENSRNA049996598	11.37	12.37	1.64	4.92	7.84	7.55	6.84	5.69	7.32
ENSRNA049996605	0	0	0	0	0	0	0	2.84	0.49
ENSRNA049996610	1.62	0	0	1.64	0	0	0.62	2.84	0.98
ENSRNA049996616	55.21	24.74	21.3	29.52	20.92	23.9	48.51	28.44	40.52
ENSRNA049996627	59.27	71.48	96.65	244.36	180.41	91.85	88.93	136.53	95.2
ENSRNA049996642	8.12	9.62	13.1	3.28	5.23	10.07	9.33	14.22	12.69
ENSRNA049996647	1.62	4.12	4.91	0	2.61	5.03	6.22	2.84	6.83
ENSRNA049996654	18.68	20.62	26.21	29.52	36.6	46.55	21.14	11.38	17.58
ENSRNA049996662	63.33	305.17	435.74	342.76	355.58	670.6	169.77	748.08	805.54
ENSRNA049996670	0	0	1.64	0	0	0	1.24	0	0.98
ENSRNA049996678	0	1.37	3.28	1.64	0	3.77	0	2.84	0
ENSRNA049996684	0	0	0	0	0	5.03	0	0	0
ENSRNA049996692	0	0	0	0	0	0	0	0	0
ENSRNA049996698	41.41	34.37	32.76	21.32	13.07	28.94	40.42	25.6	27.83
ENSRNA049996707	898.85	1149.2	774.82	1185.7	1594.9	981.36	826.49	728.17	1459.25
ENSRNA049996716	1.62	0	0	0	0	1.26	1.24	2.84	1.46
ENSRNA049996722	0	0	0	0	0	0	0.62	0	0
ENSRNA049996730	17.05	15.12	19.66	19.68	18.3	30.2	14.3	17.07	20.02
ENSRNA049996743	60.9	76.98	72.08	106.6	86.28	67.94	70.89	71.11	63.96
ENSRNA049996749	7.31	8.25	1.64	9.84	5.23	5.03	3.11	2.84	4.39
ENSRNA049996757	8.12	4.12	6.55	6.56	7.84	17.61	9.95	8.53	9.28
ENSRNA049996768	12.99	9.62	14.74	8.2	10.46	3.77	14.3	8.53	9.28
ENSRNA049996775	0	0	0	0	0	0	0	0	0
ENSRNA049996784	32.48	35.74	39.31	45.92	33.99	47.81	42.91	39.82	44.91
ENSRNA049996792	0	0	0	0	0	0	0	0	0
ENSRNA049996796	3.25	1.37	0	1.64	0	0	2.49	0	2.93
ENSRNA049996803	7368.58	3297.76	3469.51	3201.24	5650.14	5178.58	8399.81	10589.7	5491.83
ENSRNA049996813	2560.94	2182.92	1875.63	2996.24	3477.41	3393.25	3305.32	4101.62	1988.46
ENSRNA049996818	4.87	9.62	0	1.64	2.61	1.26	0.62	2.84	3.91
ENSRNA049996825	155.9	162.21	108.12	198.44	156.88	152.24	149.25	133.69	146.95
ENSRNA049996842	471.75	394.52	394.78	405.07	426.18	281.83	467.66	651.37	381.78
ENSRNA049996847	6.5	2.75	3.28	1.64	10.46	6.29	4.35	5.69	3.42
ENSRNA049996854	0	0	0	0	2.61	0	0.62	0	0.49
ENSRNA049996862	19.49	21.99	19.66	31.16	33.99	21.39	27.36	62.58	56.63
ENSRNA049996870	0.81	2.75	0	3.28	0	2.52	1.87	2.84	1.46
ENSRNA049996876	0	0	0	1.64	0	0	0	0	0
ENSRNA049996883	54.4	49.49	29.49	27.88	47.06	56.62	65.92	56.89	79.09
ENSRNA049996899	6485.16	6613.38	7014.37	8949.36	8029.42	7644.56	6680.92	8570.17	7016.5
ENSRNA049996904	21.11	28.87	34.4	22.96	28.76	12.58	18.66	14.22	16.6
ENSRNA049996921	4.06	0	0	1.64	2.61	3.77	5.6	0	4.39
ENSRNA049996936	39986	105560	98761.4	91005.7	104503	97025.3	45012.1	68723.5	41315.9
ENSRNA049996946	0	1.37	0	1.64	0	0	1.24	0	0.49
ENSRNA049996956	24.36	9.62	11.47	18.04	13.07	20.13	23.01	19.91	19.04
ENSRNA049996963	0	1.37	3.28	11.48	7.84	7.55	4.98	0	0
ENSRNA049996971	74.7	28.87	31.12	14.76	23.53	11.32	27.98	11.38	24.41
ENSRNA049996977	13.8	11	3.28	1.64	7.84	8.81	7.46	8.53	6.35
ENSRNA049996985	8.93	11	16.38	19.68	13.07	12.58	7.46	5.69	13.67
ENSRNA049996993	1957.65	1770.53	1348.16	721.59	956.94	792.64	1677.23	799.28	1283.49
ENSRNA049997001	0	0	0	0	0	0	0	0	0
ENSRNA049997007	40.6	61.86	44.23	31.16	52.29	33.97	31.09	59.73	41.5
ENSRNA049997012	1.62	0	0	0	5.23	0	0	0	1.46
ENSRNA049997018	4.87	15.12	29.49	29.52	10.46	12.58	6.84	22.76	11.72
ENSRNA049997023	0	0	1.64	1.64	7.84	0	3.11	0	0.98
ENSRNA049997029	158.33	131.97	139.24	159.08	172.56	171.11	199.63	105.24	164.53
ENSRNA049997035	67.39	43.99	49.14	47.56	54.91	79.26	55.35	59.73	66.88
ENSRNA049997040	57.65	152.58	149.07	77.08	20.92	90.59	64.05	82.49	42.96
ENSRNA049997046	18867.6	28191.1	26290	18590.8	22069.8	24399.5	19884.8	20021.7	15226.7
ENSRNA049997051	4.87	8.25	6.55	9.84	13.07	2.52	6.84	0	7.81
ENSRNA049997057	0.81	0	0	0	0	1.26	1.24	0	0.49
ENSRNA049997062	76.32	50.86	42.59	65.6	67.98	46.55	53.48	65.42	56.14
ENSRNA049997066	25.98	11	14.74	19.68	13.07	15.1	12.44	22.76	20.5
ENSRNA049997074	0	1.37	0	0	0	0	0	0	0.49
ENSRNA049997079	0	1.37	1.64	0	5.23	0	0	8.53	0.98
ENSRNA049997086	3.25	6.87	8.19	4.92	5.23	7.55	3.73	2.84	7.81
ENSRNA049997093	0	0	0	0	0	0	0	0	0
ENSRNA049997099	1213.08	885.27	1259.7	787.19	815.75	1068.18	1384.94	1331.18	993.5
ENSRNA049997104	0	0	0	0	0	0	0	0	0
ENSRNA049997109	35.73	27.49	13.1	26.24	26.15	17.61	34.2	36.98	46.38
ENSRNA049997115	11.37	19.24	13.1	21.32	7.84	8.81	12.44	25.6	17.09
ENSRNA049997120	1.62	0	0	0	2.61	0	0.62	0	0.98
ENSRNA049997126	12728.4	11149.7	11599.4	13395.3	15031.3	14276.3	13868	20596.3	15256.9
ENSRNA049997132	0	0	0	0	0	0	0.62	0	0
ENSRNA049997136	15.43	9.62	18.02	14.76	5.23	10.07	14.93	8.53	4.88
ENSRNA049997141	24409.3	39019.1	43331.2	33444.1	33851.1	39584.2	24221.2	23187.5	20298.2
ENSRNA049997146	0.81	0	0	0	0	0	0	0	0
ENSRNA049997151	1117.26	1791.15	1610.26	2343.53	1770.08	1792.87	1350.74	1334.02	1447.04
ENSRNA049997157	180.26	126.47	117.94	116.44	156.88	159.79	217.66	179.2	179.66
ENSRNA049997163	2.44	0	0	3.28	0	1.26	3.11	2.84	3.42
ENSRNA049997170	14.62	8.25	11.47	1.64	10.46	3.77	13.06	11.38	9.28
ENSRNA049997175	4.06	0	0	0	0	0	1.87	0	1.46
ENSRNA049997179	8.93	4.12	11.47	8.2	7.84	3.77	8.08	14.22	10.25
ENSRNA049997184	27.61	63.23	80.27	57.4	44.45	44.04	27.36	42.67	29.29
ENSRNA049997199	2.44	5.5	4.91	4.92	7.84	5.03	1.87	5.69	4.39
ENSRNA049997204	32406.3	30202.2	33746.6	32283	34376.7	31199.8	38500.3	28071.4	30916.7
ENSRNA049997210	1252.05	1200.06	1179.44	683.87	1027.54	1068.18	1343.27	1143.45	855.83
ENSRNA049997219	28.42	17.87	22.93	24.6	41.83	23.9	23.63	5.69	22.95
ENSRNA049997224	62.52	0	0	44.28	135.96	96.88	0	0	33.2
ENSRNA050003151	30.85	26.12	31.12	34.44	33.99	30.2	27.98	28.44	25.39
ENSRNA050003181	44.66	24.74	36.04	44.28	20.92	31.45	41.04	36.98	27.83
ENSRNA050003184	0	0	0	0	0	0	0	0	0
ENSRNA050003201	155.09	142.96	142.52	188.6	222.24	217.66	147.39	216.17	162.57
ENSRNA050003348	4.87	1.37	6.55	1.64	0	6.29	0.62	0	0.98
ENSRNA050003493	0.81	0	0	0	0	0	1.24	0	0
ENSRNA050003589	4.87	0	6.55	0	7.84	8.81	7.46	19.91	4.88
ENSRNA050003595	5.68	4.12	6.55	8.2	13.07	15.1	3.73	11.38	12.69
ENSRNA050003605	362.14	365.65	396.42	500.19	454.94	406.38	315.3	420.97	260.21
ENSRNA050003608	29359	29142.3	32490.2	38628.1	29048.1	22597.8	26520.9	45072.3	23868.9
ENSRNA050003611	0	4.12	0	0	0	0	0	0	0.49
ENSRNA050003614	0.81	0	0	0	0	0	0	0	0.49
ENSRNA050003617	1.62	0	0	3.28	0	2.52	3.11	0	2.44
ENSRNA050003691	0	0	0	0	0	0	0	0	0
ENSRNA050003695	419.79	684.57	352.19	477.23	528.15	352.28	868.15	375.46	866.08
ENSRNA050003742	3.25	2.75	0	1.64	2.61	2.52	0.62	2.84	1.46
ENSRNA050003808	17.05	13.75	0	3.28	31.38	18.87	19.9	36.98	0
ENSRNA050003825	202.99	105.85	98.29	175.48	177.79	89.33	149.87	304.35	162.57
ENSRNA050004046	1.62	0	0	1.64	0	0	1.87	0	0.98
ENSRNA050004107	59.27	59.11	49.14	80.36	65.36	64.17	55.97	68.27	46.87
ENSRNA050004132	0	0	0	0	0	0	0	0	0.98
ENSRNA050004138	0.81	1.37	0	0	0	0	0	0	0.98
ENSRNA050004140	2.44	8.25	4.91	8.2	5.23	6.29	8.71	2.84	8.79
ENSRNA050004158	0	0	0	0	0	0	0	0	0
ENSRNA050004162	0	0	0	0	0	0	0.62	0	0
ENSRNA050004180	181.88	93.48	101.56	86.92	120.27	74.23	184.7	233.24	203.58

## Sheet: t1_vs_t0
ID	baseMean	log2FoldChange	shrunkenlfc	lfcSE	stat	filter	pvalue	padj
ENSRNA049997194	71.3779	-2.19616	-1.9428	0.392313	-5.59797	1	2.16872e-08	4.31575e-06
ENSRNA049997189	241.102	-1.39501	-1.26013	0.350221	-3.98322	1	6.79871e-05	0.00676472
ENSRNA049996563	382.047	-1.25999	-1.1442	0.34047	-3.70073	1	0.00021498	0.0142603
ENSRNA049997214	315.752	1.30746	1.16588	0.367714	3.55565	1	0.00037705	0.0187582
ENSRNA049995981	225.512	1.38561	1.1763	0.439189	3.15494	0	0.00160532	0.0638917
ENSRNA049996633	11.3927	1.73091	1.32435	0.574682	3.01194	0	0.00259587	0.0860964
ENSRNA049996862	45.9527	-1.21782	-1.03517	0.419632	-2.90212	0	0.00370645	0.0921981
ENSRNA049996894	1591.97	-1.23663	-1.0662	0.424462	-2.91341	0	0.00357508	0.0921981
ENSRNA049996926	54.8757	5.83071	0.609717	2.28723	2.54925	0	0.0107956	0.238702
ENSRNA049996257	4909.12	0.665608	0.62487	0.26861	2.47797	0	0.0132131	0.239036
ENSRNA050003821	10635.2	0.54911	0.525845	0.221017	2.48447	0	0.0129745	0.239036
ENSRNA049995989	4062.8	0.998	0.845573	0.444361	2.24592	0	0.0247091	0.287821
ENSRNA050004180	144.488	-0.693733	-0.643711	0.296929	-2.33636	0	0.0194725	0.287821
ENSRNA049996130	69.5718	-0.843785	-0.751969	0.378111	-2.23158	0	0.0256429	0.287821
ENSRNA049996187	427.791	0.627594	0.584546	0.284672	2.20463	0	0.0274804	0.287821
ENSRNA049996971	25.7261	1.00803	0.865883	0.447894	2.2506	0	0.0244106	0.287821
ENSRNA049996803	7647.52	-0.791444	-0.708296	0.357591	-2.21327	0	0.0268793	0.287821
ENSRNA049997126	14500.4	-0.486426	-0.466753	0.215813	-2.25392	0	0.0242011	0.287821
ENSRNA049997141	28623.8	0.656966	0.608718	0.296303	2.21721	0	0.0266085	0.287821
ENSRNA050003348	2.55349	2.50002	1.13618	1.15539	2.1638	0	0.0304799	0.303275
ENSRNA050003167	207.349	-1.12249	-0.909404	0.528677	-2.12321	0	0.0337361	0.31969
ENSRNA049996137	33.6628	-1.35777	-0.981909	0.661269	-2.05328	0	0.0400455	0.334468
ENSRNA049996261	2.23345	-3.28474	-0.782861	1.59147	-2.06397	0	0.0390207	0.334468
ENSRNA049997046	21678.5	0.411948	0.397252	0.202236	2.03697	0	0.0416531	0.334468
ENSRNA049996813	3262.53	-0.502016	-0.475518	0.246893	-2.03334	0	0.0420186	0.334468
ENSRNA049996084	185.094	-1.17	-0.897023	0.580914	-2.01406	0	0.0440028	0.336791
ENSRNA049996180	23.0422	-1.38793	-1.01656	0.697862	-1.98883	0	0.0467205	0.344347
ENSRNA049997157	169.403	-0.431361	-0.412918	0.222802	-1.93608	0	0.0528585	0.375673
ENSRNA049996592	86.9632	0.419574	0.40122	0.224446	1.86937	0	0.0615712	0.422506
ENSRNA049996209	4370.22	0.499298	0.467265	0.274378	1.81974	0	0.0687981	0.424614
ENSRNA049997040	71.5316	0.941481	0.759024	0.528204	1.78242	0	0.0746808	0.424614
ENSRNA049996546	3571.93	-0.695142	-0.612872	0.385969	-1.80103	0	0.0716982	0.424614
ENSRNA049996883	54.6485	-0.600993	-0.546457	0.336388	-1.78661	0	0.0740012	0.424614
ENSRNA049996904	19.9164	0.686934	0.608677	0.380031	1.80757	0	0.0706729	0.424614
ENSRNA049996936	68261.3	0.656002	0.584984	0.366136	1.79169	0	0.0731825	0.424614
ENSRNA049997184	43.8073	0.812863	0.672562	0.475509	1.70946	0	0.087366	0.48294
ENSRNA050003783	340.937	-0.476816	-0.445053	0.283346	-1.68281	0	0.0924128	0.497031
ENSRNA049996020	121.105	-0.730374	-0.621843	0.448425	-1.62875	0	0.103365	0.541308
ENSRNA049996042	1697.64	0.481312	0.443194	0.307468	1.56541	0	0.117487	0.54532
ENSRNA049996055	11.8106	-0.918495	-0.718794	0.588044	-1.56195	0	0.1183	0.54532
ENSRNA049996100	720.175	-1.09808	-0.784663	0.68665	-1.59919	0	0.109779	0.54532
ENSRNA049996337	353.212	-1.49213	-0.810302	0.961195	-1.55237	0	0.120573	0.54532
ENSRNA049996662	416.539	-1.10113	-0.762495	0.69613	-1.58178	0	0.113699	0.54532
ENSRNA050003799	96.4486	0.385467	0.365076	0.247348	1.5584	0	0.119138	0.54532
ENSRNA049996028	30.3728	-0.845495	-0.671589	0.557874	-1.51557	0	0.129629	0.548953
ENSRNA050003589	7.08413	-1.28033	-0.76177	0.844838	-1.51547	0	0.129652	0.548953
ENSRNA049997109	32.5473	-0.584109	-0.516626	0.384287	-1.51998	0	0.128515	0.548953
ENSRNA050003695	636.962	-0.541875	-0.482369	0.368471	-1.4706	0	0.141398	0.586214
ENSRNA049996411	7.24625	0.938427	0.670015	0.675994	1.38822	0	0.165071	0.670389
ENSRNA049996227	14.9694	1.05683	0.679588	0.767645	1.37671	0	0.168602	0.671035
ENSRNA049996069	10.0648	-1.3816	-0.750163	1.01813	-1.35701	0	0.174779	0.677005
ENSRNA050003825	165.724	-0.569718	-0.490697	0.421906	-1.35034	0	0.176906	0.677005
ENSRNA049996993	1452.36	0.429761	0.390543	0.334227	1.28584	0	0.1985	0.745312
ENSRNA049997163	2.26911	-1.58628	-0.672752	1.25206	-1.26693	0	0.205181	0.756129
ENSRNA049995970	6329.29	0.246847	0.23778	0.205367	1.20198	0	0.229371	0.77364
ENSRNA049996078	5.39435	1.95429	0.425911	1.59222	1.22739	0	0.219675	0.77364
ENSRNA049996107	4555.78	-0.779855	-0.578913	0.631053	-1.2358	0	0.216533	0.77364
ENSRNA049996417	59.4751	-0.440226	-0.392491	0.365904	-1.20312	0	0.22893	0.77364
ENSRNA049996520	23688.1	-0.2369	-0.229061	0.194472	-1.21817	0	0.22316	0.77364
ENSRNA049996115	24.684	-0.808346	-0.574294	0.687762	-1.17533	0	0.239864	0.78208
ENSRNA049997023	2.39048	-1.90664	-0.377149	1.63537	-1.16588	0	0.243663	0.78208
ENSRNA050003617	1.56795	-1.65723	-0.616508	1.40353	-1.18076	0	0.2377	0.78208
ENSRNA049996627	109.295	-0.48367	-0.414508	0.420893	-1.14915	0	0.250493	0.791239
ENSRNA049996450	5.12593	1.08604	0.593024	0.95554	1.13658	0	0.255716	0.795116
ENSRNA049995925	37.0896	-0.367115	-0.334915	0.326881	-1.12308	0	0.261402	0.800292
ENSRNA049996921	3.23116	-1.2263	-0.580936	1.10314	-1.11164	0	0.266292	0.802911
ENSRNA049996899	7397.95	-0.145239	-0.142927	0.133717	-1.08617	0	0.277406	0.823937
ENSRNA049996011	0.823517	1.88163	0.521308	1.78083	1.0566	0	0.290695	0.824956
ENSRNA049996034	0.859162	1.88229	0.509138	1.79493	1.04867	0	0.294331	0.824956
ENSRNA049996833	721.961	-0.286443	-0.2685	0.272496	-1.05118	0	0.293175	0.824956
ENSRNA049996842	425.469	-0.228527	-0.219243	0.216194	-1.05704	0	0.290493	0.824956
ENSRNA050003595	9.40867	-0.716368	-0.476279	0.692053	-1.03513	0	0.300606	0.830843
ENSRNA049996288	708.508	0.33139	0.301077	0.332653	0.996205	0	0.319151	0.858257
ENSRNA049996784	37.2557	-0.285812	-0.26715	0.286515	-0.997549	0	0.318498	0.858257
ENSRNA049996757	11.4955	-0.53973	-0.390716	0.560947	-0.962175	0	0.335962	0.875543
ENSRNA049996818	4.22008	1.02826	0.491262	1.07493	0.956583	0	0.338778	0.875543
ENSRNA049997136	11.4412	0.592183	0.440785	0.618165	0.957968	0	0.338079	0.875543
ENSRNA049996092	109.899	-0.835039	-0.484322	0.902452	-0.9253	0	0.35481	0.882601
ENSRNA049996327	8.75628	0.522498	0.40477	0.562597	0.928724	0	0.353032	0.882601
ENSRNA050004140	5.3913	-0.645021	-0.467628	0.6971	-0.925291	0	0.354814	0.882601
ENSRNA049996508	4.2046	0.749928	0.464853	0.825367	0.9086	0	0.363561	0.893194
ENSRNA050003201	169.156	-0.22263	-0.210749	0.247819	-0.898355	0	0.368996	0.895491
ENSRNA049996165	0.655243	4.21464	0.25875	4.74032	0.889104	0	0.373947	0.896572
ENSRNA049996194	628.244	0.181137	0.174045	0.211837	0.855076	0	0.392509	0.904941
ENSRNA049997029	156.353	-0.177326	-0.170368	0.212079	-0.836132	0	0.403081	0.904941
ENSRNA050003605	370.682	0.194836	0.185517	0.233836	0.833217	0	0.404722	0.904941
ENSRNA049996647	3.51194	-0.7832	-0.4715	0.936884	-0.835963	0	0.403176	0.904941
ENSRNA049996749	5.05664	0.716151	0.437147	0.836475	0.856154	0	0.391913	0.904941
ENSRNA049996956	18.5272	-0.370517	-0.315997	0.437786	-0.846344	0	0.397361	0.904941
ENSRNA049996977	9.95159	0.470819	0.354557	0.595186	0.791045	0	0.428918	0.948385
ENSRNA049995965	4157.71	0.153329	0.148182	0.195954	0.782474	0	0.433936	0.948937
ENSRNA049996390	317.582	0.0961264	0.0948334	0.124374	0.772881	0	0.439593	0.950859
ENSRNA049996172	197.235	-0.692318	-0.422579	0.946006	-0.731832	0	0.464271	0.957927
ENSRNA049996375	1.84088	-0.92587	-0.415376	1.25009	-0.740641	0	0.458911	0.957927
ENSRNA049996398	4.64941	-0.701729	-0.383767	0.964597	-0.727485	0	0.466929	0.957927
ENSRNA049996716	1.38455	-1.22754	-0.335481	1.67472	-0.732984	0	0.463568	0.957927
ENSRNA049997079	1.48482	-1.5117	-0.329409	2.03172	-0.74405	0	0.456846	0.957927
ENSRNA049996542	44.1455	-0.499182	-0.349899	0.697483	-0.715692	0	0.474182	0.962879
ENSRNA049995957	27.4245	0.0321179	0.0299938	0.323114	0.099401	0	0.92082	1
ENSRNA049996005	65.8762	0.0166864	0.0158717	0.303184	0.0550372	0	0.956109	1
ENSRNA049996049	0.774025	-0.634465	-0.119359	2.25711	-0.281096	0	0.778636	1
ENSRNA049996063	0.685054	-0.330038	-0.0571556	2.37467	-0.138983	0	0.889464	1
ENSRNA049996122	27.7921	-0.12144	-0.100344	0.466417	-0.260368	0	0.79458	1
ENSRNA049996145	191.994	-0.330254	-0.25719	0.568225	-0.581202	0	0.561104	1
ENSRNA049996202	7849.52	0.107133	0.101165	0.254922	0.420258	0	0.674297	1
ENSRNA050004107	55.5165	0.0428751	0.0402621	0.263315	0.162828	0	0.870654	1
ENSRNA050004132	0.0650942	-1.15835	-0.0695729	4.81302	-0.240669	0	0.809811	1
ENSRNA049996219	8498.25	0.0973574	0.0909731	0.278199	0.349956	0	0.726372	1
ENSRNA049996234	11.1729	-0.90896	-0.197573	2.37441	-0.382815	0	0.701857	1
ENSRNA049996241	0.162393	2.26073	0.143692	4.82137	0.468899	0	0.639142	1
ENSRNA049996249	33.4552	-0.1602	-0.148161	0.292173	-0.548305	0	0.583483	1
ENSRNA050003493	0.273677	-0.437955	-0.0411276	3.49863	-0.125179	0	0.900382	1
ENSRNA049996271	2.86222	0.383038	0.184812	1.13042	0.338845	0	0.734727	1
ENSRNA049996279	1.94035	0.500773	0.209648	1.29802	0.385799	0	0.699646	1
ENSRNA049996963	3.04213	-0.513367	-0.130795	1.46316	-0.35086	0	0.725693	1
ENSRNA050003181	40.0038	0.0234739	0.0203594	0.426611	0.0550241	0	0.956119	1
ENSRNA050003151	29.1145	0.129587	0.119013	0.316307	0.409686	0	0.682036	1
ENSRNA049996985	11.2374	0.279784	0.211639	0.601718	0.464975	0	0.641949	1
ENSRNA049997007	42.8977	0.221567	0.199151	0.352385	0.628764	0	0.529503	1
ENSRNA049997012	0.868044	-0.0596351	-0.0107055	2.77139	-0.0215181	0	0.982832	1
ENSRNA049997018	14.9428	0.341097	0.233193	0.695907	0.490147	0	0.62403	1
ENSRNA050003742	1.89285	0.761613	0.345244	1.13615	0.670348	0	0.502636	1
ENSRNA049997035	61.5648	-0.15934	-0.149002	0.269635	-0.590945	0	0.554557	1
ENSRNA049997051	6.03408	0.0968734	0.0628254	0.737387	0.131374	0	0.895479	1
ENSRNA049997057	0.394634	-0.798426	-0.123432	2.73673	-0.291745	0	0.770482	1
ENSRNA049996297	47.0506	0.0262031	0.0244024	0.263887	0.0992965	0	0.920903	1
ENSRNA049996304	496.805	0.00140507	0.00122969	0.344755	0.00407556	0	0.996748	1
ENSRNA049996310	0.881159	0.340216	0.0806553	1.72119	0.197663	0	0.843308	1
ENSRNA049996319	1605.87	0.0529328	0.0522248	0.123581	0.428325	0	0.668414	1
ENSRNA050003611	0.572084	2.06461	0.207242	3.28053	0.629353	0	0.529118	1
ENSRNA050003614	0.187661	0.410767	0.03085	3.75458	0.109404	0	0.912882	1
ENSRNA050003608	28179.9	-0.0689563	-0.0643075	0.283795	-0.242979	0	0.808022	1
ENSRNA049996345	116.012	0.0310942	0.0253604	0.508224	0.0611822	0	0.951214	1
ENSRNA049996353	153.872	-0.0209455	-0.0199323	0.221332	-0.0946337	0	0.924606	1
ENSRNA049996362	7.87535	0.223448	0.16041	0.653516	0.341917	0	0.732413	1
ENSRNA049996366	110.009	0.0129373	0.0114331	0.3463	0.0373586	0	0.970199	1
ENSRNA049996384	1.50577	-0.19919	-0.0165542	1.51712	-0.131295	0	0.895542	1
ENSRNA049996404	1.36825	0.520035	0.214288	1.27241	0.4087	0	0.68276	1
ENSRNA049996429	0.0641256	0	0	4.85661	0	0	1	1
ENSRNA049996473	1.50577	-0.19919	-0.0165542	1.51712	-0.131295	0	0.895542	1
ENSRNA049996479	0.0641256	0	0	4.85661	0	0	1	1
ENSRNA049996487	31.9416	0.0532725	0.048918	0.355001	0.150063	0	0.880715	1
ENSRNA049996496	1.45262	0.374982	0.118597	1.45962	0.256904	0	0.797253	1
ENSRNA049996502	1.50577	-0.19919	-0.0165542	1.51712	-0.131295	0	0.895542	1
ENSRNA049996514	0.506675	-1.06811	-0.216219	2.1734	-0.491444	0	0.623113	1
ENSRNA049996526	4.07394	-0.531534	-0.301731	0.838888	-0.633618	0	0.52633	1
ENSRNA049996536	36.9791	-0.508412	-0.295846	0.948688	-0.535911	0	0.59202	1
ENSRNA049996556	2.61236	0.402106	0.187305	1.1113	0.361834	0	0.717476	1
ENSRNA049996570	48.6375	0.16924	0.158172	0.281407	0.601406	0	0.54757	1
ENSRNA049996578	12.6977	0.239089	0.192361	0.525524	0.454954	0	0.649143	1
ENSRNA049996584	110.444	0.0522779	0.0499369	0.221344	0.236184	0	0.81329	1
ENSRNA049996598	6.86172	0.377179	0.283218	0.612358	0.615946	0	0.53793	1
ENSRNA049996605	0.288725	-1.89199	-0.0663594	4.79087	-0.394915	0	0.692906	1
ENSRNA049996610	1.30293	-0.62321	-0.169805	1.57875	-0.394748	0	0.693029	1
ENSRNA049996616	29.8052	-0.212008	-0.190971	0.380361	-0.557386	0	0.577264	1
ENSRNA049996642	8.72862	-0.219804	-0.175271	0.596217	-0.368665	0	0.712378	1
ENSRNA049996654	28.1235	0.294048	0.239292	0.507169	0.579784	0	0.56206	1
ENSRNA050004138	0.276206	0.58276	0.057541	3.41798	0.170498	0	0.864618	1
ENSRNA050004162	0.041459	-0.717296	-0.0269316	4.83246	-0.148433	0	0.882001	1
ENSRNA050004158	0.0794575	0	0	4.85661	0	0	1	1
ENSRNA049996670	0.506675	-1.06811	-0.216219	2.1734	-0.491444	0	0.623113	1
ENSRNA049996678	0.860647	1.82435	0.178974	3.00278	0.607553	0	0.543484	1
ENSRNA049996684	0.335509	0	0	4.85661	0	0	1	1
ENSRNA049996692	0.0641256	0	0	4.85661	0	0	1	1
ENSRNA049996698	26.6811	0.185372	0.161192	0.407126	0.455317	0	0.648881	1
ENSRNA049996707	1111.62	-0.0979403	-0.0879941	0.350776	-0.27921	0	0.780083	1
ENSRNA049996722	0.041459	-0.717296	-0.0269316	4.83246	-0.148433	0	0.882001	1
ENSRNA049996730	19.3011	-0.00803238	-0.00419387	0.383717	-0.0209331	0	0.983299	1
ENSRNA049996743	74.4472	0.0248976	0.0242258	0.224026	0.111137	0	0.911508	1
ENSRNA049996768	10.7416	0.153916	0.125652	0.473265	0.325221	0	0.745014	1
ENSRNA049996796	1.75479	-0.339094	-0.140831	1.31935	-0.257016	0	0.797166	1
ENSRNA049996825	150.808	-0.0135711	-0.0130187	0.196658	-0.0690087	0	0.944983	1
ENSRNA049997170	10.062	0.0662295	0.0491055	0.565061	0.117208	0	0.906695	1
ENSRNA049997175	0.719391	0.217329	0.0516456	1.792	0.121278	0	0.903471	1
ENSRNA049997179	9.31744	-0.304993	-0.237908	0.55701	-0.547553	0	0.583999	1
ENSRNA049997199	4.79919	0.185552	0.127291	0.775642	0.239224	0	0.810932	1
ENSRNA049997204	32566.8	-0.0170899	-0.0166664	0.167711	-0.101901	0	0.918835	1
ENSRNA049997210	1120.87	0.120976	0.115693	0.225127	0.537368	0	0.591014	1
ENSRNA049997219	24.8545	0.234652	0.204957	0.416747	0.563056	0	0.573397	1
ENSRNA049997224	35.0197	0.893491	0.0999584	2.22781	0.401062	0	0.688374	1
ENSRNA049997062	59.7331	0.0272023	0.0255202	0.276723	0.0983016	0	0.921693	1
ENSRNA049997066	20.114	0.021516	0.0193129	0.438039	0.0491188	0	0.960825	1
ENSRNA049997074	0.12419	0.48331	0.0161623	4.83791	0.0999005	0	0.920423	1
ENSRNA049997086	5.70987	0.0940699	0.0668461	0.696672	0.135028	0	0.89259	1
ENSRNA049997093	0.14726	0	0	4.85661	0	0	1	1
ENSRNA049997099	1029.58	-0.141541	-0.134987	0.232584	-0.60856	0	0.542816	1
ENSRNA049997115	14.4461	-0.231351	-0.197277	0.455391	-0.508027	0	0.611434	1
ENSRNA049997120	0.80383	-0.0719865	-0.013517	1.74935	-0.0411503	0	0.967176	1
ENSRNA049997132	0.041459	-0.717296	-0.0269316	4.83246	-0.148433	0	0.882001	1
ENSRNA050003808	17.3065	-0.806565	-0.315078	1.24596	-0.647346	0	0.517408	1
ENSRNA049997146	0.125421	1.29842	0.0575879	4.85384	0.267504	0	0.789081	1
ENSRNA049997151	1509.01	0.126561	0.121853	0.206556	0.612721	0	0.540061	1
ENSRNA049996847	4.79512	0.0767356	0.0479457	0.84305	0.0910214	0	0.927476	1
ENSRNA049996854	0.248312	-1.27508	-0.0677328	4.80874	-0.265159	0	0.790887	1
ENSRNA049996870	1.3596	-0.645476	-0.26689	1.32842	-0.485897	0	0.62704	1
ENSRNA049996876	0.192466	0	0	4.85661	0	0	1	1
ENSRNA049996910	3290.6	0.0956813	0.0929497	0.179958	0.531688	0	0.594942	1
ENSRNA049996946	0.563375	-0.77898	-0.15319	2.01485	-0.38662	0	0.699038	1
ENSRNA050004046	0.567288	-0.761882	-0.208289	2.0874	-0.364991	0	0.715118	1
ENSRNA049995996	0	NA	NA	NA	NA	0	NA	NA
ENSRNA049996152	0	NA	NA	NA	NA	0	NA	NA
ENSRNA050003691	0	NA	NA	NA	NA	0	NA	NA
ENSRNA049997001	0	NA	NA	NA	NA	0	NA	NA
ENSRNA049996437	0	NA	NA	NA	NA	0	NA	NA
ENSRNA049996458	0	NA	NA	NA	NA	0	NA	NA
ENSRNA049996466	0	NA	NA	NA	NA	0	NA	NA
ENSRNA049996775	0	NA	NA	NA	NA	0	NA	NA
ENSRNA049996792	0	NA	NA	NA	NA	0	NA	NA
ENSRNA049997104	0	NA	NA	NA	NA	0	NA	NA
ENSRNA050003184	0	NA	NA	NA	NA	0	NA	NA

## Sheet: t24_vs_t0
ID	baseMean	log2FoldChange	shrunkenlfc	lfcSE	stat	filter	pvalue	padj
ENSRNA049996563	382.047	-1.89101	-1.70733	0.345854	-5.46764	1	4.56066e-08	6.43053e-06
ENSRNA050003783	340.937	-1.46187	-1.3522	0.292591	-4.99628	1	5.84463e-07	3.70667e-05
ENSRNA049997194	71.3779	-1.96995	-1.74459	0.398925	-4.93815	1	7.88653e-07	3.70667e-05
ENSRNA050003167	207.349	-2.36991	-1.86746	0.539706	-4.39112	1	1.1277e-05	0.000397513
ENSRNA049996180	23.0422	-3.6456	-2.23398	0.855355	-4.26209	1	2.02523e-05	0.000571115
ENSRNA049996894	1591.97	-1.68429	-1.4465	0.42538	-3.95949	1	7.51092e-05	0.00176507
ENSRNA050003821	10635.2	0.851471	0.815551	0.221045	3.85202	1	0.000117147	0.00206471
ENSRNA049996910	3290.6	0.695639	0.675956	0.179918	3.86641	1	0.000110448	0.00206471
ENSRNA049995981	225.512	1.67738	1.42764	0.439777	3.81416	1	0.000136646	0.00208504
ENSRNA050004180	144.488	-1.15684	-1.0646	0.307846	-3.75784	1	0.000171387	0.00208504
ENSRNA049996137	33.6628	-2.85827	-1.83663	0.755474	-3.7834	1	0.000154698	0.00208504
ENSRNA049996209	4370.22	1.02868	0.963459	0.274378	3.74913	1	0.00017745	0.00208504
ENSRNA049996028	30.3728	-2.17993	-1.58968	0.627466	-3.47417	1	0.000512437	0.00461213
ENSRNA049996115	24.684	-2.88496	-1.72169	0.818852	-3.52318	1	0.000426408	0.00461213
ENSRNA049996172	197.235	-3.33622	-1.67659	0.961862	-3.46851	1	0.000523362	0.00461213
ENSRNA049997189	241.102	-1.22959	-1.11161	0.352202	-3.49114	1	0.000480967	0.00461213
ENSRNA049996187	427.791	0.943183	0.879078	0.285156	3.30761	1	0.000940957	0.00780441
ENSRNA049996100	720.175	-2.243	-1.54038	0.689168	-3.25464	1	0.00113536	0.00889364
ENSRNA049995989	4062.8	1.41777	1.20515	0.444377	3.19047	1	0.00142043	0.0105411
ENSRNA049996546	3571.93	-1.20265	-1.05712	0.38641	-3.11236	1	0.00185599	0.0130847
ENSRNA049996042	1697.64	0.943426	0.869672	0.307504	3.06801	1	0.0021549	0.0144686
ENSRNA049996194	628.244	0.626955	0.602597	0.21203	2.95692	1	0.00310729	0.0199149
ENSRNA049996926	54.8757	6.7086	0.915372	2.28678	2.93365	1	0.00335003	0.0205371
ENSRNA049996107	4555.78	-1.81711	-1.31265	0.631426	-2.8778	1	0.00400464	0.0228857
ENSRNA049996633	11.3927	1.71063	1.29197	0.595284	2.87364	1	0.00405774	0.0228857
ENSRNA049996069	10.0648	-3.92151	-1.43842	1.38285	-2.83582	1	0.00457084	0.0238699
ENSRNA049996130	69.5718	-1.11468	-0.985679	0.391416	-2.84782	1	0.00440194	0.0238699
ENSRNA049996319	1605.87	-0.343127	-0.338289	0.125313	-2.73816	1	0.00617841	0.0311127
ENSRNA049996345	116.012	-1.43583	-1.11256	0.529512	-2.71161	1	0.00669568	0.0325549
ENSRNA050003799	96.4486	0.665905	0.630165	0.250259	2.66086	1	0.00779415	0.0366325
ENSRNA049996592	86.9632	0.597303	0.569949	0.229459	2.6031	1	0.0092386	0.0420207
ENSRNA049996833	721.961	-0.70787	-0.661899	0.274789	-2.57605	1	0.00999354	0.044034
ENSRNA049996145	191.994	-1.4664	-1.10737	0.577208	-2.54051	1	0.0110691	0.047295
ENSRNA049997151	1509.01	0.515173	0.496092	0.206698	2.49239	0	0.0126887	0.0511172
ENSRNA049996936	68261.3	0.915926	0.81761	0.366139	2.50158	0	0.0123641	0.0511172
ENSRNA049996257	4909.12	0.66561	0.624841	0.268729	2.47688	0	0.0132537	0.0519103
ENSRNA049996202	7849.52	0.581074	0.548987	0.254931	2.27934	0	0.0226469	0.086303
ENSRNA049996803	7647.52	-0.8029	-0.718417	0.35771	-2.24456	0	0.0247964	0.0920078
ENSRNA049997141	28623.8	0.658654	0.610279	0.296321	2.22277	0	0.0262313	0.0948361
ENSRNA049996084	185.094	-1.28554	-0.981123	0.584429	-2.19964	0	0.0278323	0.0957158
ENSRNA049996654	28.1235	1.102	0.899765	0.500099	2.20357	0	0.0275549	0.0957158
ENSRNA049996020	121.105	-0.990023	-0.83795	0.454609	-2.17775	0	0.029425	0.0987839
ENSRNA049996366	110.009	-0.746385	-0.666589	0.359701	-2.07501	0	0.0379853	0.124557
ENSRNA050003605	370.682	0.471088	0.448647	0.234769	2.0066	0	0.0447922	0.140349
ENSRNA049997099	1029.58	-0.469748	-0.447676	0.233944	-2.00795	0	0.0446484	0.140349
ENSRNA049996411	7.24625	1.33387	0.953692	0.681627	1.9569	0	0.0503594	0.154363
ENSRNA049997109	32.5473	-0.794797	-0.685753	0.410341	-1.93692	0	0.0527552	0.158266
ENSRNA049996842	425.469	-0.420089	-0.402504	0.219237	-1.91614	0	0.0553475	0.162583
ENSRNA049997157	169.403	-0.423753	-0.404618	0.228415	-1.85519	0	0.0635698	0.182925
ENSRNA049996288	708.508	0.605344	0.550335	0.333002	1.81784	0	0.0690888	0.187337
ENSRNA049996993	1452.36	-0.610556	-0.551967	0.335753	-1.81847	0	0.0689929	0.187337
ENSRNA049996883	54.6485	-0.639333	-0.577095	0.34918	-1.83095	0	0.0671076	0.187337
ENSRNA049996487	31.9416	0.635173	0.569641	0.353093	1.79888	0	0.0720371	0.191646
ENSRNA049997170	10.062	-1.26337	-0.817902	0.708798	-1.78241	0	0.0746817	0.195002
ENSRNA049996862	45.9527	-0.744337	-0.634183	0.421168	-1.76732	0	0.0771755	0.19785
ENSRNA050003695	636.962	-0.645887	-0.573951	0.369816	-1.74651	0	0.0807228	0.203249
ENSRNA049996616	29.8052	-0.70164	-0.614471	0.410807	-1.70796	0	0.0876446	0.216805
ENSRNA049996627	109.295	0.704607	0.611748	0.415795	1.6946	0	0.090151	0.21916
ENSRNA049996092	109.899	-1.45418	-0.805341	0.90972	-1.59849	0	0.109934	0.258491
ENSRNA049996227	14.9694	1.23954	0.798138	0.775581	1.59821	0	0.109996	0.258491
ENSRNA049996055	11.8106	-0.984434	-0.755256	0.62413	-1.57729	0	0.114729	0.265193
ENSRNA049995965	4157.71	0.297175	0.287202	0.196117	1.5153	0	0.129697	0.294956
ENSRNA049996743	74.4472	0.34118	0.325432	0.228009	1.49635	0	0.134563	0.301166
ENSRNA049996304	496.805	0.509984	0.460697	0.34479	1.47911	0	0.13911	0.306478
ENSRNA049996337	353.212	-1.36149	-0.745907	0.961937	-1.41536	0	0.156962	0.337721
ENSRNA049996536	36.9791	-1.36486	-0.738725	0.966922	-1.41155	0	0.158082	0.337721
ENSRNA049996570	48.6375	0.396988	0.369	0.287916	1.37883	0	0.167946	0.352519
ENSRNA049997214	315.752	0.506568	0.449404	0.371334	1.36418	0	0.17251	0.352519
ENSRNA049997224	35.0197	3.03194	0.596475	2.22144	1.36485	0	0.1723	0.352519
ENSRNA050004107	55.5165	0.359493	0.33631	0.267503	1.34388	0	0.178986	0.36053
ENSRNA049997219	24.8545	0.543382	0.469319	0.42337	1.28347	0	0.199328	0.395848
ENSRNA049996642	8.72862	-0.845549	-0.60756	0.674558	-1.25349	0	0.210029	0.408427
ENSRNA049997184	43.8073	0.607257	0.498381	0.485971	1.24957	0	0.211455	0.408427
ENSRNA049996297	47.0506	-0.350255	-0.321658	0.289952	-1.20797	0	0.227057	0.416408
ENSRNA049996417	59.4751	-0.45422	-0.401489	0.376296	-1.20708	0	0.2274	0.416408
ENSRNA049996698	26.6811	-0.541961	-0.461395	0.444192	-1.22011	0	0.222425	0.416408
ENSRNA049996768	10.7416	-0.700283	-0.511362	0.573281	-1.22154	0	0.221883	0.416408
ENSRNA049997046	21678.5	0.23907	0.230522	0.202291	1.18181	0	0.23728	0.42893
ENSRNA049997210	1120.87	-0.265647	-0.253697	0.226545	-1.1726	0	0.240956	0.430061
ENSRNA049996078	5.39435	1.87135	0.403056	1.63212	1.14658	0	0.251556	0.432554
ENSRNA049996730	19.3011	0.448158	0.393919	0.386424	1.15976	0	0.246147	0.432554
ENSRNA050003201	169.156	0.284995	0.269713	0.247936	1.14947	0	0.250363	0.432554
ENSRNA049996825	150.808	0.226671	0.218613	0.199831	1.13431	0	0.256663	0.436019
ENSRNA050003825	165.724	-0.467467	-0.402225	0.424476	-1.10128	0	0.270775	0.452113
ENSRNA049996899	7397.95	0.146811	0.144471	0.133804	1.09721	0	0.272551	0.452113
ENSRNA049997179	9.31744	-0.679703	-0.48148	0.629692	-1.07942	0	0.2804	0.459725
ENSRNA049996971	25.7261	-0.53802	-0.413406	0.508698	-1.05764	0	0.290219	0.466093
ENSRNA049996985	11.2374	0.642564	0.481748	0.608396	1.05616	0	0.290895	0.466093
ENSRNA049996749	5.05664	0.895608	0.538461	0.858314	1.04345	0	0.29674	0.470117
ENSRNA049996362	7.87535	-0.789562	-0.473048	0.77	-1.0254	0	0.305172	0.478103
ENSRNA049997126	14500.4	-0.219105	-0.210277	0.215847	-1.01509	0	0.310061	0.480424
ENSRNA049996390	317.582	0.12798	0.126223	0.128626	0.994977	0	0.319747	0.490048
ENSRNA049996520	23688.1	-0.1905	-0.184196	0.194515	-0.979357	0	0.327404	0.496386
ENSRNA049996450	5.12593	0.955705	0.508972	0.993289	0.962162	0	0.335968	0.503952
ENSRNA050003589	7.08413	-0.751005	-0.463176	0.843792	-0.890035	0	0.373447	0.5485
ENSRNA049996707	1111.62	0.314765	0.283303	0.350886	0.897057	0	0.369689	0.5485
ENSRNA049997199	4.79919	0.679835	0.437595	0.777791	0.874059	0	0.382086	0.555404
ENSRNA049995957	27.4245	0.288181	0.26046	0.332546	0.866589	0	0.386167	0.555608
ENSRNA050003151	29.1145	0.277117	0.251436	0.328999	0.842304	0	0.399618	0.569153
ENSRNA049996542	44.1455	-0.588712	-0.409567	0.705641	-0.834294	0	0.404115	0.569803
ENSRNA049997115	14.4461	-0.384635	-0.319316	0.491407	-0.782721	0	0.433791	0.605589
ENSRNA049996005	65.8762	0.227041	0.209421	0.308902	0.734995	0	0.462343	0.639121
ENSRNA049996353	153.872	0.161721	0.154641	0.224888	0.719117	0	0.472069	0.64623
ENSRNA049997018	14.9428	0.500441	0.342605	0.706804	0.708033	0	0.478925	0.649312
ENSRNA050003595	9.40867	0.44504	0.318077	0.651171	0.683446	0	0.494325	0.663808
ENSRNA049996508	4.2046	0.562725	0.326911	0.879361	0.639925	0	0.522221	0.694653
ENSRNA049996122	27.7921	-0.29873	-0.238628	0.488573	-0.611434	0	0.540912	0.710972
ENSRNA049996904	19.9164	0.251781	0.219403	0.415541	0.605911	0	0.544574	0.710972
ENSRNA049995970	6329.29	0.115818	0.11156	0.205551	0.563451	0	0.573128	0.741386
ENSRNA049996847	4.79512	0.468407	0.277359	0.853149	0.549033	0	0.582983	0.747278
ENSRNA049996956	18.5272	-0.240026	-0.20402	0.45555	-0.526893	0	0.598268	0.759962
ENSRNA049997051	6.03408	0.387158	0.244319	0.752222	0.514685	0	0.606773	0.763884
ENSRNA049996234	11.1729	-1.16792	-0.239702	2.38587	-0.489516	0	0.624477	0.765663
ENSRNA049996327	8.75628	0.303196	0.228511	0.607811	0.498832	0	0.617898	0.765663
ENSRNA049996757	11.4955	0.267124	0.216851	0.540106	0.494577	0	0.620899	0.765663
ENSRNA049996398	4.64941	0.438546	0.260218	0.922401	0.47544	0	0.634473	0.76619
ENSRNA049996662	416.539	-0.329522	-0.234152	0.69576	-0.473615	0	0.635775	0.76619
ENSRNA049996578	12.6977	-0.261323	-0.183463	0.580327	-0.450303	0	0.652492	0.779673
ENSRNA049996584	110.444	-0.0976482	-0.0934068	0.230448	-0.423732	0	0.671761	0.795952
ENSRNA049996818	4.22008	-0.485782	-0.0990427	1.29404	-0.3754	0	0.707363	0.831152
ENSRNA049997007	42.8977	-0.130007	-0.113821	0.372203	-0.349292	0	0.72687	0.847014
ENSRNA049996977	9.95159	-0.229353	-0.116193	0.681545	-0.336519	0	0.73648	0.851177
ENSRNA050003608	28179.9	-0.0803859	-0.0749677	0.283818	-0.28323	0	0.777001	0.869501
ENSRNA050004140	5.3913	-0.201627	-0.178065	0.703416	-0.286639	0	0.774389	0.869501
ENSRNA049996813	3262.53	0.073072	0.069254	0.246866	0.295998	0	0.767232	0.869501
ENSRNA049997066	20.114	-0.135784	-0.103676	0.468297	-0.289952	0	0.771853	0.869501
ENSRNA049996219	8498.25	0.0685493	0.0640566	0.278289	0.246324	0	0.805431	0.894219
ENSRNA049997086	5.70987	0.17042	0.115639	0.732532	0.232645	0	0.816037	0.898916
ENSRNA049996249	33.4552	0.0580707	0.0521418	0.30272	0.19183	0	0.847876	0.9073
ENSRNA050003181	40.0038	-0.0903017	-0.0727699	0.441735	-0.204425	0	0.838021	0.9073
ENSRNA049997029	156.353	0.0412987	0.0393067	0.21529	0.191828	0	0.847877	0.9073
ENSRNA049997136	11.4412	0.125866	0.0972793	0.662799	0.1899	0	0.849387	0.9073
ENSRNA049995925	37.0896	-0.0599518	-0.0572503	0.332976	-0.180049	0	0.857114	0.90867
ENSRNA049997062	59.7331	0.0469715	0.0440984	0.287257	0.163517	0	0.870111	0.915565
ENSRNA049997040	71.5316	0.0466646	0.0370045	0.539674	0.0864681	0	0.931094	0.965854
ENSRNA049996526	4.07394	-0.0726102	-0.0416437	0.846004	-0.0858272	0	0.931604	0.965854
ENSRNA049997035	61.5648	0.0185698	0.0175225	0.277078	0.0670202	0	0.946566	0.973892
ENSRNA049996598	6.86172	-0.0313325	-0.0234467	0.676946	-0.0462851	0	0.963083	0.973892
ENSRNA049996784	37.2557	0.0126045	0.00748588	0.29312	0.0430009	0	0.965701	0.973892
ENSRNA050003808	17.3065	-0.0513643	-0.0217462	1.241	-0.0413896	0	0.966985	0.973892
ENSRNA049997204	32566.8	0.00521562	0.00508607	0.167746	0.0310924	0	0.975196	0.975196
ENSRNA049995996	0	NA	NA	NA	NA	0	NA	NA
ENSRNA049996011	0.823517	-0.680357	-0.100025	2.02648	-0.335733	0	0.737072	NA
ENSRNA049996034	0.859162	-0.679596	-0.0959819	2.03882	-0.333329	0	0.738886	NA
ENSRNA049996049	0.774025	-0.0980874	-0.0133422	2.26368	-0.043331	0	0.965438	NA
ENSRNA049996063	0.685054	1.88302	0.32144	2.21355	0.850679	0	0.394948	NA
ENSRNA049996152	0	NA	NA	NA	NA	0	NA	NA
ENSRNA049996165	0.655243	0	0	4.85661	0	0	1	NA
ENSRNA050003691	0	NA	NA	NA	NA	0	NA	NA
ENSRNA050004132	0.0650942	-0.638017	-0.0462589	4.81302	-0.132561	0	0.894541	NA
ENSRNA049996241	0.162393	0	0	4.85661	0	0	1	NA
ENSRNA049996261	2.23345	0.811953	0.36073	1.20961	0.671252	0	0.50206	NA
ENSRNA050003493	0.273677	-0.857404	-0.0755467	3.50256	-0.244793	0	0.806616	NA
ENSRNA049996271	2.86222	0.107543	0.0901606	1.22901	0.0875036	0	0.930271	NA
ENSRNA049996279	1.94035	0.78608	0.320219	1.33086	0.590656	0	0.554751	NA
ENSRNA049997001	0	NA	NA	NA	NA	0	NA	NA
ENSRNA049997012	0.868044	1.22959	0.117304	2.69603	0.456073	0	0.648338	NA
ENSRNA050003742	1.89285	0.78214	0.33676	1.20161	0.650909	0	0.515105	NA
ENSRNA049997023	2.39048	0.689907	0.262857	1.33458	0.516945	0	0.605194	NA
ENSRNA049997057	0.394634	-0.258725	-0.0551271	2.74193	-0.0943587	0	0.924824	NA
ENSRNA049996310	0.881159	-1.96679	-0.418837	1.95234	-1.0074	0	0.313741	NA
ENSRNA050003611	0.572084	-0.01048	-0.0136123	3.39188	-0.00308974	0	0.997535	NA
ENSRNA050003614	0.187661	-0.00821662	-0.000933945	3.75822	-0.00218631	0	0.998256	NA
ENSRNA050003617	1.56795	-0.0963839	-0.089035	1.1959	-0.0805952	0	0.935764	NA
ENSRNA049996375	1.84088	-1.42086	-0.536502	1.43211	-0.992145	0	0.321127	NA
ENSRNA049996404	1.36825	-1.15941	-0.296838	1.608	-0.721028	0	0.470892	NA
ENSRNA049996429	0.0641256	0	0	4.85661	0	0	1	NA
ENSRNA049996437	0	NA	NA	NA	NA	0	NA	NA
ENSRNA049996458	0	NA	NA	NA	NA	0	NA	NA
ENSRNA049996466	0	NA	NA	NA	NA	0	NA	NA
ENSRNA049996479	0.0641256	0	0	4.85661	0	0	1	NA
ENSRNA049996496	1.45262	0.581479	0.18071	1.50583	0.386152	0	0.699384	NA
ENSRNA049996514	0.506675	-1.53131	-0.304451	2.18294	-0.701491	0	0.482997	NA
ENSRNA049996556	2.61236	-0.15059	-0.0804934	1.21384	-0.124061	0	0.901267	NA
ENSRNA049996605	0.288725	-1.37166	-0.0430454	4.79087	-0.286307	0	0.774643	NA
ENSRNA049996610	1.30293	-0.811766	-0.168437	1.66242	-0.488305	0	0.625334	NA
ENSRNA050004138	0.276206	-0.645121	-0.0575536	3.45714	-0.186605	0	0.85197	NA
ENSRNA050004162	0.041459	-0.196966	-0.00361764	4.83246	-0.040759	0	0.967488	NA
ENSRNA050004158	0.0794575	0	0	4.85661	0	0	1	NA
ENSRNA049996670	0.506675	-1.53131	-0.304451	2.18294	-0.701491	0	0.482997	NA
ENSRNA049996678	0.860647	2.14409	0.267747	3.01727	0.710606	0	0.477328	NA
ENSRNA049996684	0.335509	3.28954	0.206481	4.78943	0.686833	0	0.492188	NA
ENSRNA049996692	0.0641256	0	0	4.85661	0	0	1	NA
ENSRNA049996716	1.38455	-1.38441	-0.344114	1.74717	-0.792375	0	0.428142	NA
ENSRNA049996722	0.041459	-0.196966	-0.00361764	4.83246	-0.040759	0	0.967488	NA
ENSRNA049996775	0	NA	NA	NA	NA	0	NA	NA
ENSRNA049996792	0	NA	NA	NA	NA	0	NA	NA
ENSRNA049996796	1.75479	-1.80646	-0.471622	1.62475	-1.11184	0	0.266209	NA
ENSRNA049997163	2.26911	-0.951903	-0.431143	1.22813	-0.775082	0	0.438291	NA
ENSRNA049997175	0.719391	-2.03466	-0.450309	2.00964	-1.01245	0	0.311322	NA
ENSRNA049997074	0.12419	-0.00424548	-0.00361764	4.84284	-0.000876651	0	0.999301	NA
ENSRNA049997079	1.48482	-0.824418	-0.212556	2.00683	-0.410806	0	0.681215	NA
ENSRNA049997093	0.14726	0	0	4.85661	0	0	1	NA
ENSRNA049997104	0	NA	NA	NA	NA	0	NA	NA
ENSRNA049997120	0.80383	-0.231238	-0.0306868	1.81931	-0.127102	0	0.89886	NA
ENSRNA049997132	0.041459	-0.196966	-0.00361764	4.83246	-0.040759	0	0.967488	NA
ENSRNA049997146	0.125421	0	0	4.85661	0	0	1	NA
ENSRNA049996854	0.248312	0.207034	-0.00132478	4.80874	0.0430537	0	0.965659	NA
ENSRNA049996870	1.3596	0.208162	0.0489145	1.27304	0.163515	0	0.870113	NA
ENSRNA049996876	0.192466	1.84276	0.0807642	4.85661	0.379435	0	0.704365	NA
ENSRNA050003184	0	NA	NA	NA	NA	0	NA	NA
ENSRNA049996921	3.23116	-0.546345	-0.277648	1.07974	-0.505997	0	0.612859	NA
ENSRNA049996946	0.563375	-0.276258	-0.069243	2.02485	-0.136434	0	0.891479	NA
ENSRNA050004046	0.567288	-0.85909	-0.230185	2.13759	-0.401897	0	0.68776	NA
ENSRNA049996963	3.04213	2.21011	1.03388	1.28693	1.71735	NA	0.0859146	NA
ENSRNA049996384	1.50577	1.53059	0.604079	1.32287	1.15702	NA	0.247264	NA
ENSRNA049996473	1.50577	1.53059	0.604079	1.32287	1.15702	NA	0.247264	NA
ENSRNA049996502	1.50577	1.53059	0.604079	1.32287	1.15702	NA	0.247264	NA
ENSRNA050003348	2.55349	2.04242	0.850775	1.234	1.65512	NA	0.0978998	NA
ENSRNA049996647	3.51194	-1.09782	-0.607367	1.03454	-1.06117	NA	0.288612	NA
