# Supplementary material for: The PpPep2-Triggered PTI-like Response in Peach Trees Is Mediated by miRNAs
Source: Int J Mol Sci. 2024 Dec 5;25(23):13099. doi: 10.3390/ijms252313099 (PMC11642718; doi:10.3390/ijms252313099)
Supplement: Supplementary file 1 [file ijms-25-13099-s001.zip › Table S3_revision.xlsx]

## Sheet: Table S3
Table S3. P. persica leaf DEMs (differentially expressed miRNAs) 1h and 24h after PpPep2 topic application.
				t1_t0	t24_t0
ID	miRNA	strand	mature sequence 5'-3'				target gene list code
ENSRNA049996926	ppe-miR156g	5p	UUGACAGAAGAUAGAGAGCAC	5.96786	6.84396		PRUPE.3G308100	PRUPE.1G224900	PRUPE.1G290200	PRUPE.7G074200	PRUPE.6G256300	PRUPE.4G050400	PRUPE.5G120600	PRUPE.5G208300	PRUPE.1G223500	PRUPE.2G135000	PRUPE.5G149000	PRUPE.3G139800	PRUPE.8G029200	PRUPE.5G054300	PRUPE.8G138000	PRUPE.2G232500	PRUPE.6G342200	PRUPE.6G282300	PRUPE.7G056000	PRUPE.7G048900	PRUPE.2G172900	PRUPE.1G001000	PRUPE.4G118600	PRUPE.8G076300	PRUPE.5G153600	PRUPE.8G224100	PRUPE.3G231100	PRUPE.1G361000	PRUPE.4G177200	PRUPE.1G232300	PRUPE.6G017800	PRUPE.1G391400	PRUPE.1G556900	PRUPE.1G430700	PRUPE.1G189000	PRUPE.7G199000	PRUPE.2G185200	PRUPE.2G256800	PRUPE.2G239100	PRUPE.8G227600	PRUPE.4G128800	PRUPE.5G007800	PRUPE.8G097300
ENSRNA049996633	ppe-miR171c	5p	UGAUUGAGCCGUGCCAAUAUC	2.1212	2.13156		PRUPE.3G216900	PRUPE.2G138400	PRUPE.5G072300	PRUPE.2G183800	PRUPE.3G216400	PRUPE.5G094200	PRUPE.5G094400	PRUPE.6G355200	PRUPE.6G121100	PRUPE.8G250300	PRUPE.2G274300	PRUPE.5G160100	PRUPE.3G149800	PRUPE.1G015200	PRUPE.2G038700	PRUPE.4G270300	PRUPE.2G056500	PRUPE.7G030700	PRUPE.7G036300	PRUPE.7G031900	PRUPE.7G036100	PRUPE.6G238200	PRUPE.2G025300	PRUPE.5G105200	PRUPE.2G060900	PRUPE.8G237900	PRUPE.7G247900	PRUPE.4G194900	PRUPE.1G347000	PRUPE.8G193700	PRUPE.4G046900	PRUPE.6G297300	PRUPE.6G296900	PRUPE.7G161800	PRUPE.1G314900	PRUPE.1G386400	PRUPE.7G183900	PRUPE.6G158800	PRUPE.1G264700	PRUPE.3G035300	PRUPE.1G535700	PRUPE.6G000600	PRUPE.5G089700
ENSRNA049995981	ppe-miR7122b	3p	CCGUGUUUCCUUGUAUAAAG	1.38697	1.67289		PRUPE.7G064900	PRUPE.5G202300	PRUPE.2G198500	PRUPE.1G553400	PRUPE.5G111700	PRUPE.8G199700	PRUPE.8G038500	PRUPE.1G585200	PRUPE.5G150700	PRUPE.8G126300	PRUPE.6G154000	PRUPE.4G215500	PRUPE.7G118000	PRUPE.1G392900	PRUPE.8G264100	PRUPE.6G310100	PRUPE.3G168600	PRUPE.7G039700	PRUPE.4G047400	PRUPE.7G165800	PRUPE.7G120700	PRUPE.4G083700	PRUPE.4G062600	PRUPE.8G117900	PRUPE.2G219300	PRUPE.3G059600	PRUPE.5G071000	PRUPE.7G108400	PRUPE.7G105200	PRUPE.1G375000	PRUPE.5G092500	PRUPE.3G273600	PRUPE.6G303000	PRUPE.6G014800	PRUPE.1G011900	PRUPE.7G243000	PRUPE.1G151200	PRUPE.8G254400	PRUPE.2G090200	PRUPE.4G215600	PRUPE.5G087000	PRUPE.5G174200	PRUPE.8G113400
		5p	UUAUACAAUGAAAUCACGGUCG				PRUPE.8G027800	PRUPE.2G024600	PRUPE.3G138000	PRUPE.6G192800	PRUPE.3G180000	PRUPE.6G223700	PRUPE.6G106300	PRUPE.8G122600	PRUPE.1G554300	PRUPE.1G008500	PRUPE.8G017300	PRUPE.3G135900	PRUPE.3G159400	PRUPE.6G300200	PRUPE.3G134000	PRUPE.3G088500	PRUPE.6G091400	PRUPE.6G195600	PRUPE.6G090600	PRUPE.6G087400	PRUPE.6G081600	PRUPE.6G088600	PRUPE.1G584800	PRUPE.5G065400	PRUPE.4G015500	PRUPE.6G095500	PRUPE.2G192600	PRUPE.8G155900	PRUPE.7G000900	PRUPE.1G556600	PRUPE.4G210400	PRUPE.3G227700	PRUPE.5G223900	PRUPE.5G040700	PRUPE.2G173100	PRUPE.5G220100	PRUPE.2G099100	PRUPE.7G110300	PRUPE.6G090500	PRUPE.4G090500	PRUPE.7G089000	PRUPE.8G101000	PRUPE.5G080500
ENSRNA049995989	ppe-miR7122a	3p	GCCGUGUUUCUUUGUAUAAAG	0.998285	1.41774		PRUPE.1G406200	PRUPE.6G281500	PRUPE.7G064900	PRUPE.8G199700	PRUPE.8G214700	PRUPE.5G064600	PRUPE.2G027100	PRUPE.1G544200	PRUPE.3G151000	PRUPE.6G285600	PRUPE.4G215500	PRUPE.6G310100	PRUPE.2G310100	PRUPE.3G039200	PRUPE.1G232400	PRUPE.3G155000	PRUPE.7G041000	PRUPE.1G562000	PRUPE.4G002400	PRUPE.7G193000	PRUPE.4G215600	PRUPE.5G188800	PRUPE.6G115400	PRUPE.8G038500	PRUPE.8G113400	PRUPE.8G113300	PRUPE.1G585200	PRUPE.4G099200	PRUPE.4G228400	PRUPE.1G253200	PRUPE.7G039700	PRUPE.2G198500	PRUPE.5G111700	PRUPE.8G017000	PRUPE.3G304000	PRUPE.1G284700	PRUPE.1G072600	PRUPE.6G154000	PRUPE.6G241000	PRUPE.1G437700	PRUPE.4G229900	PRUPE.6G317400	PRUPE.5G202300
		5p	UUAUACAAUGAAAUCACGGCCG				PRUPE.8G027800	PRUPE.2G024600	PRUPE.3G138000	PRUPE.3G180000	PRUPE.6G223700	PRUPE.6G106300	PRUPE.1G008500	PRUPE.6G192800	PRUPE.6G300200	PRUPE.3G135900	PRUPE.8G017300	PRUPE.3G134000	PRUPE.3G088500	PRUPE.1G554300	PRUPE.8G122600	PRUPE.7G029500	PRUPE.3G159400	PRUPE.6G088600	PRUPE.6G081600	PRUPE.6G087400	PRUPE.6G090600	PRUPE.6G195600	PRUPE.6G091400	PRUPE.7G000900	PRUPE.2G192600	PRUPE.1G556600	PRUPE.3G227700	PRUPE.5G220100	PRUPE.5G065400	PRUPE.1G584800	PRUPE.2G173100	PRUPE.5G040700	PRUPE.5G223900	PRUPE.5G091400	PRUPE.2G001800	PRUPE.4G210400	PRUPE.7G144700	PRUPE.7G021100	PRUPE.6G090500	PRUPE.6G348800	PRUPE.7G269100	PRUPE.1G317500	PRUPE.1G143100
ENSRNA049996187	ppe-miR482a	3p	UUUCCGAAACCUCCCAUUCCAA	0.627929	0.935753		PRUPE.5G241500	PRUPE.6G014400	PRUPE.2G233000	PRUPE.5G241600	PRUPE.2G003400	PRUPE.7G235200	PRUPE.3G115700	PRUPE.1G512500	PRUPE.2G100500	PRUPE.6G232900	PRUPE.6G149900	PRUPE.1G310700	PRUPE.6G055800	PRUPE.1G045500	PRUPE.1G234500	PRUPE.1G056500	PRUPE.5G206600	PRUPE.6G298400	PRUPE.3G076700	PRUPE.2G080700	PRUPE.4G181800	PRUPE.6G327500	PRUPE.1G425200	PRUPE.7G196900	PRUPE.2G080300	PRUPE.5G203400	PRUPE.5G048300	PRUPE.7G099800	PRUPE.4G124200	PRUPE.3G055200	PRUPE.1G381600	PRUPE.7G118000	PRUPE.1G126400	PRUPE.6G004500	PRUPE.7G272000	PRUPE.3G005300	PRUPE.1G521900	PRUPE.8G167300	PRUPE.2G190100	PRUPE.7G053500	PRUPE.6G231400	PRUPE.1G362400	PRUPE.2G141200
		5p	GGGUGAGAGGUUGCCGGAAAGA				PRUPE.7G093100	PRUPE.3G043900	PRUPE.1G078400	PRUPE.3G267100	PRUPE.3G298300	PRUPE.2G270200	PRUPE.1G196900	PRUPE.4G249900	PRUPE.2G014500	PRUPE.8G165900	PRUPE.7G263700	PRUPE.8G117200	PRUPE.8G035400	PRUPE.8G035500	PRUPE.2G302100	PRUPE.8G172500	PRUPE.2G190700	PRUPE.1G104100	PRUPE.7G220700	PRUPE.8G130600	PRUPE.8G130700	PRUPE.7G168000	PRUPE.3G054400	PRUPE.7G136700	PRUPE.4G151700	PRUPE.7G078300	PRUPE.7G245400	PRUPE.4G127600	PRUPE.8G112500	PRUPE.1G503200	PRUPE.7G158200	PRUPE.1G226500	PRUPE.2G298200	PRUPE.4G063700	PRUPE.1G078500	PRUPE.7G172400	PRUPE.4G072700	PRUPE.3G081300	PRUPE.8G182200	PRUPE.1G463700	PRUPE.7G059000	PRUPE.1G391600	PRUPE.5G171200
ENSRNA050003821	ppe-miR396b	5p	UUCCACAGCUUUCUUGAACUU	0.549137	0.851161		PRUPE.7G248300	PRUPE.6G165400	PRUPE.6G165100	PRUPE.7G248400	PRUPE.5G013100	PRUPE.8G004200	PRUPE.4G224900	PRUPE.7G075600	PRUPE.8G156000	PRUPE.5G126800	PRUPE.1G383300	PRUPE.1G303400	PRUPE.6G016600	PRUPE.6G016300	PRUPE.7G199100	PRUPE.2G329200	PRUPE.5G021400	PRUPE.7G115500	PRUPE.1G419000	PRUPE.2G317500	PRUPE.5G131600	PRUPE.2G148100	PRUPE.7G201000	PRUPE.3G041800	PRUPE.6G217000	PRUPE.3G298700	PRUPE.1G523100	PRUPE.1G531300	PRUPE.1G345200	PRUPE.3G058700	PRUPE.3G205900	PRUPE.2G172900	PRUPE.7G160200	PRUPE.7G257500	PRUPE.4G165800	PRUPE.4G223900	PRUPE.4G223700	PRUPE.6G304900	PRUPE.1G571700	PRUPE.1G319000	PRUPE.4G248700	PRUPE.3G147100	PRUPE.5G179700
ENSRNA049996209	ppe-miR482f	3p	UCUUUCCUACUCCACCCAUUCC	0.499099	1.02795		PRUPE.3G080600	PRUPE.6G031500	PRUPE.7G052600	PRUPE.3G083200	PRUPE.3G080300	PRUPE.3G080800	PRUPE.6G201800	PRUPE.2G022900	PRUPE.2G022400	PRUPE.2G022500	PRUPE.5G020700	PRUPE.6G132100	PRUPE.2G053700	PRUPE.8G005200	PRUPE.2G135600	PRUPE.8G185300	PRUPE.3G092700	PRUPE.2G135700	PRUPE.2G126600	PRUPE.2G126300	PRUPE.4G260900	PRUPE.2G126900	PRUPE.2G028000	PRUPE.2G053900	PRUPE.8G022800	PRUPE.2G054500	PRUPE.2G040700	PRUPE.2G054300	PRUPE.2G037800	PRUPE.2G054700	PRUPE.2G040500	PRUPE.2G043200	PRUPE.5G025600	PRUPE.1G043100	PRUPE.8G023200	PRUPE.8G110800	PRUPE.8G111500	PRUPE.8G112100	PRUPE.8G111700	PRUPE.8G132100	PRUPE.6G129800	PRUPE.1G217800	PRUPE.1G217900
ENSRNA049996042	ppe-miR403	3p	UUAGAUUCACGCACAAACUCG	0.480453	0.941357		PRUPE.5G234600	PRUPE.1G115500	PRUPE.5G093000	PRUPE.1G293300	PRUPE.2G111400	PRUPE.8G048600	PRUPE.1G175500	PRUPE.1G181700	PRUPE.7G252600	PRUPE.7G018100	PRUPE.6G196300	PRUPE.3G136400	PRUPE.7G054800	PRUPE.3G056100	PRUPE.1G331400	PRUPE.7G126800	PRUPE.2G107500	PRUPE.2G094700	PRUPE.7G019100	PRUPE.1G453900	PRUPE.1G369000	PRUPE.5G107200	PRUPE.5G121800	PRUPE.6G106700	PRUPE.1G525900	PRUPE.8G049000	PRUPE.6G330200	PRUPE.6G255400	PRUPE.7G104200	PRUPE.2G329100	PRUPE.1G337300	PRUPE.1G363400	PRUPE.6G141500	PRUPE.4G084300	PRUPE.8G215800	PRUPE.5G137800	PRUPE.1G523100	PRUPE.2G309400	PRUPE.1G159500	PRUPE.1G097800	PRUPE.6G100200	PRUPE.6G178700	PRUPE.6G264200
ENSRNA049996194	ppe-miR482e	3p	UUGCCUAUUCCUCCCAUGCCAA	0.188623	0.628242		PRUPE.2G059200	PRUPE.3G093000	PRUPE.6G130000	PRUPE.8G005500	PRUPE.8G005400	PRUPE.3G054800	PRUPE.3G086700	PRUPE.3G087900	PRUPE.8G005600	PRUPE.5G195800	PRUPE.8G077500	PRUPE.1G539800	PRUPE.8G079800	PRUPE.5G025600	PRUPE.8G012100	PRUPE.8G027300	PRUPE.1G550800	PRUPE.7G037000	PRUPE.3G067700	PRUPE.3G067800	PRUPE.3G089200	PRUPE.4G284000	PRUPE.4G284300	PRUPE.3G092700	PRUPE.8G077600	PRUPE.3G089400	PRUPE.1G163000	PRUPE.3G089000	PRUPE.3G088000	PRUPE.5G063700	PRUPE.8G023800	PRUPE.8G249300	PRUPE.2G283400	PRUPE.2G283300	PRUPE.4G109400	PRUPE.7G078500	PRUPE.2G053700	PRUPE.8G077200	PRUPE.1G485100	PRUPE.1G195100	PRUPE.2G053800	PRUPE.1G160500	PRUPE.1G503000
ENSRNA049996910	ppe-miR162	3p	UCGAUAAACCUCUGCAUCCAG	0.0960521	0.694278		PRUPE.2G200900	PRUPE.7G100800	PRUPE.2G316400	PRUPE.7G091000	PRUPE.2G206300	PRUPE.2G110700	PRUPE.4G274700	PRUPE.7G140000	PRUPE.6G053300	PRUPE.7G135500	PRUPE.5G213900	PRUPE.3G191500	PRUPE.1G039100	PRUPE.2G187900	PRUPE.6G049400	PRUPE.6G050000	PRUPE.6G246000	PRUPE.4G090600	PRUPE.5G066800	PRUPE.8G201600	PRUPE.6G071400	PRUPE.1G318500	PRUPE.4G273900	PRUPE.6G276200	PRUPE.5G010500	PRUPE.4G002500	PRUPE.5G217000	PRUPE.3G111700	PRUPE.1G116100	PRUPE.3G141500	PRUPE.7G225900	PRUPE.5G054400	PRUPE.6G050100	PRUPE.3G155000	PRUPE.6G250800	PRUPE.4G009900	PRUPE.1G410000	PRUPE.1G410300	PRUPE.1G417600	PRUPE.5G132400	PRUPE.1G021900	PRUPE.1G285700	PRUPE.1G344900
ENSRNA049996592	ppe-miR171a	3p	UGAUUGAGCCGUGCCAAUAUC	0.418403	0.580246		PRUPE.3G216900	PRUPE.2G138400	PRUPE.5G072300	PRUPE.2G183800	PRUPE.3G216400	PRUPE.5G094200	PRUPE.5G094400	PRUPE.6G355200	PRUPE.6G121100	PRUPE.8G250300	PRUPE.2G274300	PRUPE.5G160100	PRUPE.3G149800	PRUPE.1G015200	PRUPE.2G038700	PRUPE.4G270300	PRUPE.2G056500	PRUPE.7G030700	PRUPE.7G036300	PRUPE.7G031900	PRUPE.7G036100	PRUPE.6G238200	PRUPE.2G025300	PRUPE.5G105200	PRUPE.2G060900	PRUPE.8G237900	PRUPE.7G247900	PRUPE.4G194900	PRUPE.1G347000	PRUPE.8G193700	PRUPE.4G046900	PRUPE.6G297300	PRUPE.6G296900	PRUPE.7G161800	PRUPE.1G314900	PRUPE.1G386400	PRUPE.7G183900	PRUPE.6G158800	PRUPE.1G264700	PRUPE.3G035300	PRUPE.1G535700	PRUPE.6G000600	PRUPE.5G089700
ENSRNA050003799	ppe-miR159	3p	UUUGGAUUGAAGGGAGCUCUA	0.368982	0.632641		PRUPE.8G193600	PRUPE.2G124100	PRUPE.3G216600	PRUPE.4G215500	PRUPE.4G215600	PRUPE.2G050100	PRUPE.2G273900	PRUPE.4G171200	PRUPE.8G031200	PRUPE.4G209500	PRUPE.6G253900	PRUPE.7G229100	PRUPE.2G219100	PRUPE.1G393200	PRUPE.7G052300	PRUPE.8G220400	PRUPE.1G096100	PRUPE.2G026700	PRUPE.7G140000	PRUPE.3G290100	PRUPE.3G232600	PRUPE.1G199800	PRUPE.1G572800	PRUPE.4G192500	PRUPE.7G075300	PRUPE.7G117000	PRUPE.6G295800	PRUPE.6G203000	PRUPE.3G220600	PRUPE.3G063600	PRUPE.1G323500	PRUPE.7G115200	PRUPE.1G037800	PRUPE.5G022700	PRUPE.5G202200	PRUPE.6G073300	PRUPE.1G171100	PRUPE.1G281800	PRUPE.6G063600	PRUPE.2G072200	PRUPE.6G297700	PRUPE.6G226400	PRUPE.3G003300
ENSRNA049997214	ppe-miR167a	5p	UGAAGCUGCCAGCAUGAUCUA	1.31055	0.50939		PRUPE.8G167100	PRUPE.2G290200	PRUPE.6G122800	PRUPE.6G063600	PRUPE.3G011800	PRUPE.6G342500	PRUPE.3G182900	PRUPE.4G085900	PRUPE.1G022800	PRUPE.5G145400	PRUPE.1G173900	PRUPE.4G264300	PRUPE.4G043500	PRUPE.3G164900	PRUPE.8G105200	PRUPE.5G157700	PRUPE.4G140600	PRUPE.6G153900	PRUPE.6G021000	PRUPE.6G047700	PRUPE.8G150800	PRUPE.7G028700	PRUPE.5G199500	PRUPE.8G200500	PRUPE.1G376300	PRUPE.7G253000	PRUPE.6G142100	PRUPE.6G141600	PRUPE.3G178400	PRUPE.3G056700	PRUPE.6G142300	PRUPE.8G188000	PRUPE.7G001500	PRUPE.1G401700	PRUPE.8G231700	PRUPE.8G253100	PRUPE.2G090000	PRUPE.2G089900	PRUPE.3G087700	PRUPE.7G188300	PRUPE.6G007400	PRUPE.6G086300	PRUPE.8G064300
ENSRNA049996319	ppe-miR8127	3p	UUCAAAGGGUACAUCCACAGU	0.0470762	-0.346778		PRUPE.8G027800	PRUPE.2G024600	PRUPE.3G138000	PRUPE.6G192800	PRUPE.3G180000	PRUPE.6G223700	PRUPE.6G106300	PRUPE.8G122600	PRUPE.1G554300	PRUPE.1G008500	PRUPE.8G017300	PRUPE.3G135900	PRUPE.3G159400	PRUPE.6G300200	PRUPE.3G134000	PRUPE.3G088500	PRUPE.6G091400	PRUPE.6G195600	PRUPE.6G090600	PRUPE.6G087400	PRUPE.6G081600	PRUPE.6G088600	PRUPE.1G584800	PRUPE.5G065400	PRUPE.4G015500	PRUPE.6G095500	PRUPE.2G192600	PRUPE.8G155900	PRUPE.7G000900	PRUPE.1G556600	PRUPE.4G210400	PRUPE.3G227700	PRUPE.5G223900	PRUPE.5G040700	PRUPE.2G173100	PRUPE.5G220100	PRUPE.2G099100	PRUPE.7G110300	PRUPE.6G090500	PRUPE.4G090500	PRUPE.7G089000	PRUPE.8G101000	PRUPE.5G080500
		5p	CAACUGUGGACAUACCCUUUG				PRUPE.2G175000	PRUPE.4G027200	PRUPE.4G056900	PRUPE.4G048800	PRUPE.2G174700	PRUPE.6G359300	PRUPE.4G085000	PRUPE.7G093700	PRUPE.2G133700	PRUPE.2G174800	PRUPE.7G086600	PRUPE.7G121300	PRUPE.3G078900	PRUPE.5G228900	PRUPE.4G205900	PRUPE.6G203500	PRUPE.1G505200	PRUPE.4G064100	PRUPE.2G171900	PRUPE.8G182600	PRUPE.2G044500	PRUPE.6G033800	PRUPE.5G038100	PRUPE.4G087000	PRUPE.4G087200	PRUPE.1G176900	PRUPE.6G089300	PRUPE.2G324100	PRUPE.7G258000	PRUPE.1G188100	PRUPE.8G267600	PRUPE.2G170700	PRUPE.2G132200	PRUPE.1G217300	PRUPE.1G200000	PRUPE.1G435800	PRUPE.4G045500	PRUPE.6G334500	PRUPE.1G274400	PRUPE.1G227000	PRUPE.5G187600	PRUPE.3G015300	PRUPE.4G286300
ENSRNA049996833	ppe-miR168	5p	UCGCUUGGUGCAGGUCGGGAA	-0.28323	-0.701305		PRUPE.5G241500	PRUPE.6G014400	PRUPE.2G233000	PRUPE.5G241600	PRUPE.2G003400	PRUPE.7G235200	PRUPE.3G115700	PRUPE.1G512500	PRUPE.2G100500	PRUPE.6G232900	PRUPE.6G149900	PRUPE.1G310700	PRUPE.6G055800	PRUPE.1G045500	PRUPE.1G234500	PRUPE.1G056500	PRUPE.5G206600	PRUPE.6G298400	PRUPE.3G076700	PRUPE.2G080700	PRUPE.4G181800	PRUPE.6G327500	PRUPE.1G425200	PRUPE.7G196900	PRUPE.2G080300	PRUPE.5G203400	PRUPE.5G048300	PRUPE.7G099800	PRUPE.4G124200	PRUPE.3G055200	PRUPE.1G381600	PRUPE.7G118000	PRUPE.1G126400	PRUPE.6G004500	PRUPE.7G272000	PRUPE.3G005300	PRUPE.1G521900	PRUPE.8G167300	PRUPE.2G190100	PRUPE.7G053500	PRUPE.6G231400	PRUPE.1G362400	PRUPE.2G141200
ENSRNA049997189	ppe-miR535b	5p	UGACGACGAGAGAGAGCACGC	-1.38753	-1.2289		PRUPE.8G187600	PRUPE.8G187700	PRUPE.2G207600	PRUPE.6G057000	PRUPE.1G356900	PRUPE.3G078900	PRUPE.4G000200	PRUPE.1G248600	PRUPE.3G246800	PRUPE.1G514800	PRUPE.7G138700	PRUPE.5G007800	PRUPE.2G143200	PRUPE.6G127600	PRUPE.7G088100	PRUPE.6G337200	PRUPE.3G231700	PRUPE.7G262500	PRUPE.7G214400	PRUPE.8G098000	PRUPE.8G170200	PRUPE.4G158000	PRUPE.6G086700	PRUPE.8G084200	PRUPE.8G117200	PRUPE.1G176100	PRUPE.1G414200	PRUPE.7G100600	PRUPE.5G066000	PRUPE.1G027100	PRUPE.3G002000	PRUPE.1G212200	PRUPE.2G148300	PRUPE.5G117600	PRUPE.5G034500	PRUPE.6G362500	PRUPE.5G217600	PRUPE.6G089600	PRUPE.8G025400	PRUPE.3G024500	PRUPE.1G306600	PRUPE.6G215300	PRUPE.3G230600
ENSRNA049996546	ppe-miR482c	3p	UUCCCAAGCCCGCCCAUUCCAA	-0.695754	-1.20194		PRUPE.3G246200	PRUPE.6G087900	PRUPE.2G051100	PRUPE.2G046300	PRUPE.2G052200	PRUPE.4G286000	PRUPE.2G046000	PRUPE.2G046700	PRUPE.2G046400	PRUPE.2G046900	PRUPE.6G029400	PRUPE.2G127500	PRUPE.1G345900	PRUPE.2G053900	PRUPE.5G025100	PRUPE.5G025200	PRUPE.2G054500	PRUPE.2G040700	PRUPE.2G054300	PRUPE.2G037800	PRUPE.2G054700	PRUPE.2G040500	PRUPE.2G043200	PRUPE.2G053800	PRUPE.6G087700	PRUPE.8G012000	PRUPE.3G080600	PRUPE.6G243600	PRUPE.1G524000	PRUPE.8G022800	PRUPE.1G251500	PRUPE.3G093500	PRUPE.3G113000	PRUPE.4G164700	PRUPE.1G117700	PRUPE.1G263400	PRUPE.1G043600	PRUPE.2G117700	PRUPE.2G117400	PRUPE.2G117200	PRUPE.1G048500	PRUPE.1G046700	PRUPE.2G119900
		5p	UUCCCAAGCCCGCCCAUUCCAA				PRUPE.8G217600	PRUPE.7G235800	PRUPE.2G000100	PRUPE.6G004100	PRUPE.4G064500	PRUPE.4G063600	PRUPE.1G069000	PRUPE.8G245600	PRUPE.2G034500	PRUPE.8G174500	PRUPE.2G181900	PRUPE.2G087300	PRUPE.1G323300	PRUPE.7G243500	PRUPE.1G284600	PRUPE.7G225500	PRUPE.4G221400	PRUPE.8G179800	PRUPE.4G234600	PRUPE.4G271300	PRUPE.4G124300	PRUPE.2G146800	PRUPE.8G029300	PRUPE.1G057400	PRUPE.7G010400	PRUPE.1G254800	PRUPE.3G304000	PRUPE.2G169100	PRUPE.2G169500	PRUPE.2G169200	PRUPE.2G168400	PRUPE.7G219500	PRUPE.2G168800	PRUPE.7G050400	PRUPE.4G099200	PRUPE.3G052800	PRUPE.1G512000	PRUPE.2G049400	PRUPE.1G435300	PRUPE.7G241900	PRUPE.5G184800	PRUPE.8G139000	PRUPE.3G268400
ENSRNA049996130	ppe-miR395c	3p	CUGAAGUGUUUGGGGGAACUC	-0.814731	-1.14548		PRUPE.6G180000	PRUPE.1G023000	PRUPE.7G165800	PRUPE.1G511600	PRUPE.3G029400	PRUPE.7G071800	PRUPE.1G299200	PRUPE.6G109300	PRUPE.6G056600	PRUPE.1G144600	PRUPE.6G229600	PRUPE.6G081000	PRUPE.7G218500	PRUPE.7G183200	PRUPE.4G272800	PRUPE.8G037200	PRUPE.2G315200	PRUPE.6G345800	PRUPE.5G188400	PRUPE.6G056300	PRUPE.1G463800	PRUPE.1G450800	PRUPE.1G296900	PRUPE.3G146500	PRUPE.5G128900	PRUPE.7G111900	PRUPE.4G026200	PRUPE.1G375100	PRUPE.7G233700	PRUPE.1G249600	PRUPE.1G025600	PRUPE.2G324100	PRUPE.1G288500	PRUPE.4G188000	PRUPE.6G358100	PRUPE.2G021000	PRUPE.6G070200	PRUPE.2G267600	PRUPE.1G224800	PRUPE.2G060100	PRUPE.2G111900	PRUPE.6G361900	PRUPE.6G315500
ENSRNA049996345	ppe-miR172b	3p	AGAAUCUUGAUGAUGCUGCAU	0.0283129	-1.40399		PRUPE.6G091100	PRUPE.2G220100	PRUPE.6G231700	PRUPE.6G242400	PRUPE.2G237700	PRUPE.8G216800	PRUPE.2G271900	PRUPE.7G225800	PRUPE.2G089400	PRUPE.5G237300	PRUPE.2G235800	PRUPE.8G021500	PRUPE.6G320300	PRUPE.5G220100	PRUPE.8G164200	PRUPE.6G301800	PRUPE.4G140400	PRUPE.1G577800	PRUPE.7G091300	PRUPE.2G269100	PRUPE.8G143100	PRUPE.2G269000	PRUPE.8G185300	PRUPE.7G242600	PRUPE.4G265200	PRUPE.5G107400	PRUPE.4G218300	PRUPE.3G226500	PRUPE.8G238600	PRUPE.1G457800	PRUPE.2G027200	PRUPE.1G481400	PRUPE.7G026200	PRUPE.5G240300	PRUPE.1G451000	PRUPE.2G134400	PRUPE.6G099000	PRUPE.1G488000	PRUPE.8G146000	PRUPE.5G232000	PRUPE.6G000500	PRUPE.2G126100	PRUPE.6G140600
ENSRNA050003783	ppe-miR390	5p	AAGCUCAGGAGGGAUAGCGCC	-0.478614	-1.44958		PRUPE.6G048700	PRUPE.4G069200	PRUPE.1G112500	PRUPE.7G011100	PRUPE.4G069400	PRUPE.4G069500	PRUPE.4G069600	PRUPE.6G209100	PRUPE.7G115500	PRUPE.3G029500	PRUPE.4G018700	PRUPE.8G194100	PRUPE.2G280200	PRUPE.2G255800	PRUPE.1G313000	PRUPE.5G176900	PRUPE.3G049500	PRUPE.1G356800	PRUPE.4G121900	PRUPE.6G073200	PRUPE.8G082300	PRUPE.6G045100	PRUPE.4G103500	PRUPE.4G103600	PRUPE.2G283600	PRUPE.7G257000	PRUPE.4G062600	PRUPE.6G130800	PRUPE.8G217600	PRUPE.8G217700	PRUPE.8G226900	PRUPE.5G031500	PRUPE.1G042300	PRUPE.8G217400	PRUPE.2G040600	PRUPE.4G188900	PRUPE.1G379700	PRUPE.8G060100	PRUPE.1G560300	PRUPE.5G210800	PRUPE.3G182300	PRUPE.3G182500	PRUPE.2G292000
ENSRNA049996145	ppe-MIR395n	3p	CUGAAGUGUUUGGGGGAACUC	-0.331049	-1.47126		PRUPE.6G180000	PRUPE.1G023000	PRUPE.7G165800	PRUPE.1G511600	PRUPE.3G029400	PRUPE.7G071800	PRUPE.1G299200	PRUPE.6G109300	PRUPE.6G056600	PRUPE.1G144600	PRUPE.6G229600	PRUPE.6G081000	PRUPE.7G218500	PRUPE.7G183200	PRUPE.4G272800	PRUPE.8G037200	PRUPE.2G315200	PRUPE.6G345800	PRUPE.5G188400	PRUPE.6G056300	PRUPE.1G463800	PRUPE.1G450800	PRUPE.1G296900	PRUPE.3G146500	PRUPE.5G128900	PRUPE.7G111900	PRUPE.4G026200	PRUPE.1G375100	PRUPE.7G233700	PRUPE.1G249600	PRUPE.1G025600	PRUPE.2G324100	PRUPE.1G288500	PRUPE.4G188000	PRUPE.6G358100	PRUPE.2G021000	PRUPE.6G070200	PRUPE.2G267600	PRUPE.1G224800	PRUPE.2G060100	PRUPE.2G111900	PRUPE.6G361900	PRUPE.6G315500
ENSRNA049996894	ppe-miR166e	3p	UCGGACCAGGCUUCAUUCCCC	-1.23887	-1.68406		PRUPE.3G060700	PRUPE.1G447100	PRUPE.4G090100	PRUPE.6G102300	PRUPE.1G550800	PRUPE.1G315700	PRUPE.7G112200	PRUPE.7G195300	PRUPE.3G127300	PRUPE.8G149400	PRUPE.3G303800	PRUPE.1G382200	PRUPE.2G297000	PRUPE.3G050200	PRUPE.1G063600	PRUPE.5G010200	PRUPE.1G031000	PRUPE.7G143900	PRUPE.5G177200	PRUPE.2G109700	PRUPE.7G137700	PRUPE.7G099800	PRUPE.8G212300	PRUPE.1G414000	PRUPE.4G016400	PRUPE.1G474200	PRUPE.7G041600	PRUPE.1G212000	PRUPE.3G311000	PRUPE.4G112300	PRUPE.5G074800	PRUPE.1G467400	PRUPE.7G067300	PRUPE.6G078200	PRUPE.8G123600	PRUPE.5G136000	PRUPE.1G281600	PRUPE.2G319900	PRUPE.7G142700	PRUPE.3G287200	PRUPE.6G059500	PRUPE.4G139500	PRUPE.1G354000
ENSRNA049996107	ppe-miR395a	3p	CUGAAGUGUUUGGGGGGACCC	-0.779771	-1.81794		PRUPE.6G180000	PRUPE.7G165800	PRUPE.1G023000	PRUPE.6G046900	PRUPE.1G511600	PRUPE.2G065300	PRUPE.2G111900	PRUPE.6G109300	PRUPE.6G056600	PRUPE.7G071800	PRUPE.1G299200	PRUPE.6G056300	PRUPE.3G029400	PRUPE.2G031400	PRUPE.6G081000	PRUPE.5G053500	PRUPE.7G218500	PRUPE.1G021200	PRUPE.3G153800	PRUPE.1G130000	PRUPE.6G229600	PRUPE.4G272800	PRUPE.7G231200	PRUPE.8G037200	PRUPE.5G026700	PRUPE.1G144600	PRUPE.2G315200	PRUPE.4G083200	PRUPE.3G292000	PRUPE.8G001300	PRUPE.5G188400	PRUPE.6G306100	PRUPE.1G572900	PRUPE.6G351600	PRUPE.7G111900	PRUPE.4G026200	PRUPE.2G008800	PRUPE.2G137200	PRUPE.1G375100	PRUPE.2G267600	PRUPE.7G076500	PRUPE.2G035400	PRUPE.1G464600
		5p	GUUCCCUCAAACACUUCAUU				PRUPE.3G100000	PRUPE.6G222700	PRUPE.8G073300	PRUPE.8G218400	PRUPE.5G194000	PRUPE.7G119000	PRUPE.1G511700	PRUPE.4G176300	PRUPE.1G145700	PRUPE.8G160300	PRUPE.1G490500	PRUPE.8G151300	PRUPE.1G486300	PRUPE.3G028500	PRUPE.3G219900	PRUPE.3G214800	PRUPE.1G319500	PRUPE.1G165300	PRUPE.1G139700	PRUPE.1G479800	PRUPE.6G293600	PRUPE.6G190100	PRUPE.6G190300	PRUPE.6G189900	PRUPE.3G186100	PRUPE.7G156800	PRUPE.1G485600	PRUPE.1G485400	PRUPE.6G006200	PRUPE.2G033400	PRUPE.7G268300	PRUPE.6G143600	PRUPE.1G490900	PRUPE.5G210400	PRUPE.4G130300	PRUPE.2G090300	PRUPE.2G090500	PRUPE.8G095300	PRUPE.4G188200	PRUPE.1G359500	PRUPE.6G321700	PRUPE.6G272700	PRUPE.7G036600
ENSRNA049997194	ppe-miR535a	5p	UGACAACGAGAGAGAGCACGC	-2.17161	-1.94273		PRUPE.8G187600	PRUPE.8G187700	PRUPE.2G207600	PRUPE.6G057000	PRUPE.3G078900	PRUPE.3G246800	PRUPE.1G514800	PRUPE.7G138700	PRUPE.2G143200	PRUPE.6G127600	PRUPE.7G214400	PRUPE.8G098000	PRUPE.8G170200	PRUPE.1G414200	PRUPE.7G100600	PRUPE.5G117600	PRUPE.6G089600	PRUPE.8G025400	PRUPE.1G306600	PRUPE.3G230600	PRUPE.3G230500	PRUPE.3G230400	PRUPE.4G139600	PRUPE.8G263900	PRUPE.5G152800	PRUPE.2G011700	PRUPE.2G117000	PRUPE.6G360700	PRUPE.8G169000	PRUPE.6G024300	PRUPE.8G084200	PRUPE.6G188700	PRUPE.1G165600	PRUPE.4G208500	PRUPE.3G163100	PRUPE.1G309000	PRUPE.2G266000	PRUPE.6G024100	PRUPE.6G114800	PRUPE.1G399800	PRUPE.3G002000	PRUPE.4G133900	PRUPE.2G306700
ENSRNA049996563	ppe-miR156h	5p	UUGACAGAAGAUAGAGAGCAC	-1.26338	-1.879		PRUPE.3G308100	PRUPE.1G224900	PRUPE.1G290200	PRUPE.7G074200	PRUPE.6G256300	PRUPE.4G050400	PRUPE.5G120600	PRUPE.5G208300	PRUPE.1G223500	PRUPE.2G135000	PRUPE.5G149000	PRUPE.3G139800	PRUPE.8G029200	PRUPE.5G054300	PRUPE.8G138000	PRUPE.2G232500	PRUPE.6G342200	PRUPE.6G282300	PRUPE.7G056000	PRUPE.7G048900	PRUPE.2G172900	PRUPE.1G001000	PRUPE.4G118600	PRUPE.8G076300	PRUPE.5G153600	PRUPE.8G224100	PRUPE.3G231100	PRUPE.1G361000	PRUPE.4G177200	PRUPE.1G232300	PRUPE.6G017800	PRUPE.1G391400	PRUPE.1G556900	PRUPE.1G430700	PRUPE.1G189000	PRUPE.7G199000	PRUPE.2G185200	PRUPE.2G256800	PRUPE.2G239100	PRUPE.8G227600	PRUPE.4G128800	PRUPE.5G007800	PRUPE.8G097300
ENSRNA049996028	ppe-miR169d	5p	UGAGCCAAGGAUGACUUGCCA	-0.836271	-2.23651		PRUPE.7G093100	PRUPE.3G043900	PRUPE.1G078400	PRUPE.3G267100	PRUPE.3G298300	PRUPE.2G270200	PRUPE.1G196900	PRUPE.4G249900	PRUPE.2G014500	PRUPE.8G165900	PRUPE.7G263700	PRUPE.8G117200	PRUPE.8G035400	PRUPE.8G035500	PRUPE.2G302100	PRUPE.8G172500	PRUPE.2G190700	PRUPE.1G104100	PRUPE.7G220700	PRUPE.8G130600	PRUPE.8G130700	PRUPE.7G168000	PRUPE.3G054400	PRUPE.7G136700	PRUPE.4G151700	PRUPE.7G078300	PRUPE.7G245400	PRUPE.4G127600	PRUPE.8G112500	PRUPE.1G503200	PRUPE.7G158200	PRUPE.1G226500	PRUPE.2G298200	PRUPE.4G063700	PRUPE.1G078500	PRUPE.7G172400	PRUPE.4G072700	PRUPE.3G081300	PRUPE.8G182200	PRUPE.1G463700	PRUPE.7G059000	PRUPE.1G391600	PRUPE.5G171200
ENSRNA049996100	ppe-miR395l	3p	CUGAAGUGUUUGGGGGAACUC	-1.0974	-2.24463		PRUPE.6G180000	PRUPE.1G023000	PRUPE.7G165800	PRUPE.1G511600	PRUPE.3G029400	PRUPE.7G071800	PRUPE.1G299200	PRUPE.6G109300	PRUPE.6G056600	PRUPE.1G144600	PRUPE.6G229600	PRUPE.6G081000	PRUPE.7G218500	PRUPE.7G183200	PRUPE.4G272800	PRUPE.8G037200	PRUPE.2G315200	PRUPE.6G345800	PRUPE.5G188400	PRUPE.6G056300	PRUPE.1G463800	PRUPE.1G450800	PRUPE.1G296900	PRUPE.3G146500	PRUPE.5G128900	PRUPE.7G111900	PRUPE.4G026200	PRUPE.1G375100	PRUPE.7G233700	PRUPE.1G249600	PRUPE.1G025600	PRUPE.2G324100	PRUPE.1G288500	PRUPE.4G188000	PRUPE.6G358100	PRUPE.2G021000	PRUPE.6G070200	PRUPE.2G267600	PRUPE.1G224800	PRUPE.2G060100	PRUPE.2G111900	PRUPE.6G361900	PRUPE.6G315500
ENSRNA050003167	ppe-miR530	5p	UCUGCAUUUGCACCUGCACCU	-1.13344	-2.36335		PRUPE.1G030800	PRUPE.1G130300	PRUPE.6G294900	PRUPE.6G035100	PRUPE.1G324100	PRUPE.6G243100	PRUPE.2G066200	PRUPE.5G222300	PRUPE.8G192000	PRUPE.4G124900	PRUPE.1G481700	PRUPE.1G517900	PRUPE.8G031300	PRUPE.6G028400	PRUPE.7G232300	PRUPE.8G037100	PRUPE.8G255400	PRUPE.3G098500	PRUPE.3G123400	PRUPE.1G106700	PRUPE.6G030300	PRUPE.7G213900	PRUPE.3G087400	PRUPE.5G138100	PRUPE.8G159300	PRUPE.6G288300	PRUPE.2G096900	PRUPE.1G558500	PRUPE.3G281800	PRUPE.3G057800	PRUPE.5G037400	PRUPE.5G152100	PRUPE.6G163300	PRUPE.1G439000	PRUPE.1G154200	PRUPE.1G322900	PRUPE.7G088400	PRUPE.1G174200	PRUPE.8G200600	PRUPE.1G064000	PRUPE.2G032600	PRUPE.8G132300	PRUPE.1G382200
ENSRNA049996115	ppe-miR395j	3p	CUGAAGUGUUUGGGGGAACUC	-0.885976	-3.01314		PRUPE.6G180000	PRUPE.1G023000	PRUPE.7G165800	PRUPE.1G511600	PRUPE.3G029400	PRUPE.7G071800	PRUPE.1G299200	PRUPE.6G109300	PRUPE.6G056600	PRUPE.1G144600	PRUPE.6G229600	PRUPE.6G081000	PRUPE.7G218500	PRUPE.7G183200	PRUPE.4G272800	PRUPE.8G037200	PRUPE.2G315200	PRUPE.6G345800	PRUPE.5G188400	PRUPE.6G056300	PRUPE.1G463800	PRUPE.1G450800	PRUPE.1G296900	PRUPE.3G146500	PRUPE.5G128900	PRUPE.7G111900	PRUPE.4G026200	PRUPE.1G375100	PRUPE.7G233700	PRUPE.1G249600	PRUPE.1G025600	PRUPE.2G324100	PRUPE.1G288500	PRUPE.4G188000	PRUPE.6G358100	PRUPE.2G021000	PRUPE.6G070200	PRUPE.2G267600	PRUPE.1G224800	PRUPE.2G060100	PRUPE.2G111900	PRUPE.6G361900	PRUPE.6G315500
ENSRNA049996137	ppe-miR395i	3p	CUGAAGUGUUUGGGGGAACUC	-1.40058	-3.08703		PRUPE.6G180000	PRUPE.1G023000	PRUPE.7G165800	PRUPE.1G511600	PRUPE.3G029400	PRUPE.7G071800	PRUPE.1G299200	PRUPE.6G109300	PRUPE.6G056600	PRUPE.1G144600	PRUPE.6G229600	PRUPE.6G081000	PRUPE.7G218500	PRUPE.7G183200	PRUPE.4G272800	PRUPE.8G037200	PRUPE.2G315200	PRUPE.6G345800	PRUPE.5G188400	PRUPE.6G056300	PRUPE.1G463800	PRUPE.1G450800	PRUPE.1G296900	PRUPE.3G146500	PRUPE.5G128900	PRUPE.7G111900	PRUPE.4G026200	PRUPE.1G375100	PRUPE.7G233700	PRUPE.1G249600	PRUPE.1G025600	PRUPE.2G324100	PRUPE.1G288500	PRUPE.4G188000	PRUPE.6G358100	PRUPE.2G021000	PRUPE.6G070200	PRUPE.2G267600	PRUPE.1G224800	PRUPE.2G060100	PRUPE.2G111900	PRUPE.6G361900	PRUPE.6G315500
ENSRNA049996172	ppe-miR395k	3p	CUGAAGUGUUUGGGGGAACUC	-0.692773	-3.36646		PRUPE.6G180000	PRUPE.1G023000	PRUPE.7G165800	PRUPE.1G511600	PRUPE.3G029400	PRUPE.7G071800	PRUPE.1G299200	PRUPE.6G109300	PRUPE.6G056600	PRUPE.1G144600	PRUPE.6G229600	PRUPE.6G081000	PRUPE.7G218500	PRUPE.7G183200	PRUPE.4G272800	PRUPE.8G037200	PRUPE.2G315200	PRUPE.6G345800	PRUPE.5G188400	PRUPE.6G056300	PRUPE.1G463800	PRUPE.1G450800	PRUPE.1G296900	PRUPE.3G146500	PRUPE.5G128900	PRUPE.7G111900	PRUPE.4G026200	PRUPE.1G375100	PRUPE.7G233700	PRUPE.1G249600	PRUPE.1G025600	PRUPE.2G324100	PRUPE.1G288500	PRUPE.4G188000	PRUPE.6G358100	PRUPE.2G021000	PRUPE.6G070200	PRUPE.2G267600	PRUPE.1G224800	PRUPE.2G060100	PRUPE.2G111900	PRUPE.6G361900	PRUPE.6G315500
ENSRNA049996180	ppe-miR395f	3p	CUGAAGUGUUUGGGGGAACUC	-1.36743	-3.82135		PRUPE.6G180000	PRUPE.1G023000	PRUPE.7G165800	PRUPE.1G511600	PRUPE.3G029400	PRUPE.7G071800	PRUPE.1G299200	PRUPE.6G109300	PRUPE.6G056600	PRUPE.1G144600	PRUPE.6G229600	PRUPE.6G081000	PRUPE.7G218500	PRUPE.7G183200	PRUPE.4G272800	PRUPE.8G037200	PRUPE.2G315200	PRUPE.6G345800	PRUPE.5G188400	PRUPE.6G056300	PRUPE.1G463800	PRUPE.1G450800	PRUPE.1G296900	PRUPE.3G146500	PRUPE.5G128900	PRUPE.7G111900	PRUPE.4G026200	PRUPE.1G375100	PRUPE.7G233700	PRUPE.1G249600	PRUPE.1G025600	PRUPE.2G324100	PRUPE.1G288500	PRUPE.4G188000	PRUPE.6G358100	PRUPE.2G021000	PRUPE.6G070200	PRUPE.2G267600	PRUPE.1G224800	PRUPE.2G060100	PRUPE.2G111900	PRUPE.6G361900	PRUPE.6G315500
ENSRNA049996069	ppe-miR395m	3p	CUGAAGUGUUUGGGGGAACUC	-1.27476	-3.94166		PRUPE.6G180000	PRUPE.1G023000	PRUPE.7G165800	PRUPE.1G511600	PRUPE.3G029400	PRUPE.7G071800	PRUPE.1G299200	PRUPE.6G109300	PRUPE.6G056600	PRUPE.1G144600	PRUPE.6G229600	PRUPE.6G081000	PRUPE.7G218500	PRUPE.7G183200	PRUPE.4G272800	PRUPE.8G037200	PRUPE.2G315200	PRUPE.6G345800	PRUPE.5G188400	PRUPE.6G056300	PRUPE.1G463800	PRUPE.1G450800	PRUPE.1G296900	PRUPE.3G146500	PRUPE.5G128900	PRUPE.7G111900	PRUPE.4G026200	PRUPE.1G375100	PRUPE.7G233700	PRUPE.1G249600	PRUPE.1G025600	PRUPE.2G324100	PRUPE.1G288500	PRUPE.4G188000	PRUPE.6G358100	PRUPE.2G021000	PRUPE.6G070200	PRUPE.2G267600	PRUPE.1G224800	PRUPE.2G060100	PRUPE.2G111900	PRUPE.6G361900	PRUPE.6G315500
A range of 45 to 117 deduced targets were predicted for each DEM, with varying degrees of targeting probability based on miRNA and target complementarity. For every DEM, the number of potential targets and their Ensembl (ID) codes are shown.
[truncated: 74 more columns]
