# Supplementary material for: The PpPep2-Triggered PTI-like Response in Peach Trees Is Mediated by miRNAs
Source: Int J Mol Sci. 2024 Dec 5;25(23):13099. doi: 10.3390/ijms252313099 (PMC11642718; doi:10.3390/ijms252313099)
Supplement: Supplementary file 1 [file ijms-25-13099-s001.zip › Table S4_revision.xlsx]

## Sheet: Table S4
Table S4. Enriched GO terms associated to DEM predicted target genes differentially expressed after 1 µM PpPep2 treatment of peach leaves for 1h, 24h or 48 h (DEG).
GO term	Ontology	Description	Adjusted p-value	Number in input list	Number in background	DEMs with enriched targets
						159	166e	167a	168	172b	390	482a-3p	482c-3p	482c-5p	482e	482f	8127-5p
GO:0006468	BP	protein phosphorylation	9.08e-08	35	1132
GO:0016310	BP	phosphorylation	2.13e-07	35	1201
GO:0036211	BP	protein modification process	2.51e-07	38	1439
GO:0006464	BP	cellular protein modification process	2.51e-07	38	1439
GO:0043412	BP	macromolecule modification	4.00e-07	38	1476
GO:0006796	BP	phosphate-containing compound metabolic process	4.37e-07	37	1426
GO:0006793	BP	phosphorus metabolic process	4.37e-07	37	1431
GO:0044267	BP	cellular protein metabolic process	2.09e-04	38	1923
GO:0019538	BP	protein metabolic process	1.95e-03	39	2374
GO:0044237	BP	cellular metabolic process	7.86e-03	54	3996
GO:0009987	BP	cellular process	1.54e-02	68	4886
GO:0007154	BP	cell communication	3.90e-03	12	402
GO:0004672	MF	protein kinase activity	2.05e-08	35	1130
GO:0016301	MF	kinase activity	8.59e-08	35	1226
GO:0016773	MF	phosphotransferase activity, alcohol group as acceptor	8.59e-08	35	1223
GO:0016772	MF	transferase activity, transferring phosphorus-containing groups	3.57e-07	36	1393
GO:0016740	MF	transferase activity	9.82e-05	44	2488
GO:0032559	MF	adenyl ribonucleotide binding	1.87e-07	41	1692
GO:0030554	MF	adenyl nucleotide binding	1.87e-07	41	1695
GO:0097367	MF	carbohydrate derivative binding	1.05e-06	42	1895
GO:0032549	MF	ribonucleoside binding	1.26e-06	41	1866
GO:0017076	MF	purine nucleotide binding	1.20e-06	41	1867
GO:0032555	MF	purine ribonucleotide binding	1.20e-06	41	1859
GO:0032550	MF	purine ribonucleoside binding	1.20e-06	41	1859
GO:0001883	MF	purine nucleoside binding	1.20e-06	41	1859
GO:0001882	MF	nucleoside binding	1.20e-06	41	1867
GO:0032553	MF	ribonucleotide binding	1.20e-06	41	1875
GO:0000166	MF	nucleotide binding	3.35e-06	43	2108
GO:1901265	MF	nucleoside phosphate binding	3.35e-06	43	2108
GO:0036094	MF	small molecule binding	4.10e-06	43	2128
GO:1901363	MF	heterocyclic compound binding	1.02e-02	53	3894
GO:0097159	MF	organic cyclic compound binding	1.02e-02	53	3894
GO:0001871	MF	pattern binding	1.28e-02	5	88
GO:0030247	MF	polysaccharide binding	1.28e-02	5	88
GO:0030246	MF	carbohydrate binding	3.03e-02	6	158
GO:0043531	MF	ADP binding	8.01e-01	22	355
GO terms are classified into molecular function (MF), biological process (BP) or cellular component (CC) categories. For each enriched GO term, the description, the adjusted p-value, and the number of genes in the DEG input list and in the background reference list are shown. Also shown are the specific DEMs targeting genes that contribute to each GO term (black squares).
